# Supplementary material for: 10-Methoxy­benzo[g]imidazo[1,2-a][1,8]naphthyridine-4-carbonitrile
Source: Acta Crystallogr Sect E Struct Rep Online. 2009 Sep 26;65(Pt 10):o2524–5. doi: 10.1107/S1600536809037544 (PMC2970372; doi:10.1107/S1600536809037544)
Supplement: Supplementary file 1 [file e-65-o2524-sup1.cif]

##############################################################################
###                                                                        ###
###        Electronic paper (Acta Crystallographica Section E)             ###
###                                                                        ###
##############################################################################
#                                                                            #
# This CIF contains the data in a paper accepted for publication in Acta     #
# Crystallographica Section E. It conforms to the requirements of Notes      #
# for Authors for Section E, and has been peer reviewed under the auspices   #
# of the IUCr Commission on Journals.                                        #
#                                                                            #
# Full details of the Crystallographic Information File format               #
# are given in the paper "The Crystallographic Information File (CIF):       #
# a New Standard Archive File for Crystallography" by S. R. Hall, F. H.      #
# Allen and I. D. Brown [Acta Cryst. (1991), A47, 655-685].                  #
#                                                                            #
# The current version of the core CIF dictionary is obtainable from          #
# ftp://ftp.iucr.org/pub/cif_core.dic. The current version number is 2.4.    #
#                                                                            #
# Software is freely available for graphical display of the structure(s) in  #
# this CIF.  For information consult the CIF home page http://www.iucr.org/  #
# cif/home.html                                                              #
#                                                                            #
# This file may be used for bona fide research purposes within the           #
# scientific community so long as proper attribution is given to the journal # 
# article from which it was obtained.                                        #
#                                                                            #
##############################################################################
                                             
data_I
_audit_creation_method     'WinGX routine CIF_UPDATE'
_chemical_name_systematic
;
10-Methoxybenzo[<i>g</i>]imidazo[1,2-<i>a</i>][1,8]naphthyridine-4-carbonitrile
;
_chemical_formula_moiety     'C16 H10 N4 O'
_chemical_formula_sum     'C16 H10 N4 O'
_chemical_formula_iupac     'C16 H10 N4 O'
_chemical_formula_weight     274.28
_symmetry_cell_setting     monoclinic
_symmetry_space_group_name_H-M     'P 21/c'
_symmetry_space_group_name_Hall     '-P 2ybc'
loop_
    _space_group_symop_operation_xyz
    'x, y, z'
    '-x, y+1/2, -z+1/2'
    '-x, -y, -z'
    'x, -y-1/2, z-1/2'
_cell_length_a     7.710(2)
_cell_length_b     11.970(2)
_cell_length_c     13.340(3)
_cell_angle_alpha     90
_cell_angle_beta     93.55(3)
_cell_angle_gamma     90
_cell_volume     1228.8(5)
_cell_formula_units_Z     4
_cell_measurement_reflns_used     9999
_cell_measurement_theta_min     2.65
_cell_measurement_theta_max     34.90
_cell_measurement_temperature     180(2)
_exptl_crystal_description     block
_exptl_crystal_colour     brown
_exptl_crystal_size_max     0.40
_exptl_crystal_size_mid     0.40
_exptl_crystal_size_min     0.35
_exptl_crystal_density_diffrn     1.483
_exptl_crystal_density_meas     ?
_exptl_crystal_density_method     'not measured'
_exptl_crystal_F_000     568
_exptl_absorpt_coefficient_mu     0.099
_exptl_absorpt_correction_type     multi-scan
_exptl_absorpt_process_details     '(SADABS; Bruker, 2007)'
_exptl_absorpt_correction_T_min     0.95
_exptl_absorpt_correction_T_max     0.97
_exptl_special_details
;
;
_diffrn_ambient_temperature     180(2)
_diffrn_radiation_type     MoK\a
_diffrn_radiation_wavelength     0.71073
_diffrn_radiation_source     'sealed tube'
_diffrn_radiation_monochromator     graphite
_diffrn_measurement_device_type     'Bruker APEXII'
_diffrn_measurement_method     \f
_diffrn_reflns_number     45253
_diffrn_reflns_av_R_equivalents     0.0497
_diffrn_reflns_av_sigmaI/netI     0.0239
_diffrn_reflns_theta_min     2.29
_diffrn_reflns_theta_max     29.83
_diffrn_reflns_theta_full     29.83
_diffrn_measured_fraction_theta_max     1.000
_diffrn_measured_fraction_theta_full     1.000
_diffrn_reflns_limit_h_min     -10
_diffrn_reflns_limit_h_max     10
_diffrn_reflns_limit_k_min     -16
_diffrn_reflns_limit_k_max     16
_diffrn_reflns_limit_l_min     -18
_diffrn_reflns_limit_l_max     18
_diffrn_standards_number     0
_diffrn_standards_interval_count     0
_diffrn_standards_decay_%     0
_refine_special_details
;
Refinement of <i>F</i>^2^ against all reflections. The weighted <i>R</i>-factor
<i>wR</i> and goodness of fit <i>S</i> are based on <i>F</i>^2^, conventional
<i>R</i>-factors <i>R</i> are based on <i>F</i>, with <i>F</i> set to zero for
negative <i>F</i>^2^. The threshold expression of <i>F</i>^2^ >
\s(<i>F</i>^2^) is used only for calculating <i>R</i>-factors(gt) <i>etc</i>.
and is not relevant to the choice of reflections for refinement.
<i>R</i>-factors based on <i>F</i>^2^ are statistically about twice as large
as those based on <i>F</i>, and <i>R</i>- factors based on all data will be
even larger.
;
_reflns_number_total     3532
_reflns_number_gt     2507
_reflns_threshold_expression     I>2\s(I)
_refine_ls_structure_factor_coef     Fsqd
_refine_ls_matrix_type     full
_refine_ls_R_factor_all     0.0827
_refine_ls_R_factor_gt     0.0516
_refine_ls_wR_factor_gt     0.1299
_refine_ls_wR_factor_ref     0.1638
_refine_ls_goodness_of_fit_ref     1.083
_refine_ls_restrained_S_all     1.083
_refine_ls_number_reflns     3532
_refine_ls_number_parameters     191
_refine_ls_number_restraints     0
_refine_ls_number_constraints     0
_refine_ls_hydrogen_treatment     constr
_refine_ls_weighting_scheme     calc
_refine_ls_weighting_details
         'calc w=1/[\s^2^(Fo^2^)+(0.0616P)^2^+1.0259P] where P=(Fo^2^+2Fc^2^)/3'
_atom_sites_solution_hydrogens     geom
_atom_sites_solution_primary     direct
_atom_sites_solution_secondary     difmap
_refine_ls_shift/su_max     0.000
_refine_ls_shift/su_mean     0.000
_refine_diff_density_max     0.325
_refine_diff_density_min     -0.335
_refine_ls_extinction_method     none
loop_
    _atom_type_symbol
    _atom_type_description
    _atom_type_scat_dispersion_real
    _atom_type_scat_dispersion_imag
    _atom_type_scat_source
    C C 0.0033 0.0016 'International Tables Vol C Tables 4.2.6.8 and 6.1.1.4'
    H H 0 0 'International Tables Vol C Tables 4.2.6.8 and 6.1.1.4'
    N N 0.0061 0.0033 'International Tables Vol C Tables 4.2.6.8 and 6.1.1.4'
    O O 0.0106 0.006 'International Tables Vol C Tables 4.2.6.8 and 6.1.1.4'
_computing_data_collection     'APEX2 (Bruker, 2007)'
_computing_cell_refinement     'sAINT (Bruker (2007)'
_computing_data_reduction     'SAINT (Bruker (2007)'
_computing_structure_solution     'SIR97 (Altomare <i>et al.</i>,  1999)'
_computing_structure_refinement     'SHELXL97 (Sheldrick, 2008)'
_computing_molecular_graphics
;
ORTEP3 for Windows (Farrugia, 1997) and CAMERON (Watkin <i>et al.</i>,
1993)
;
_computing_publication_material
;
WinGX (Farrugia, 1999) and publCIF (Westrip, 2009)
;
loop_
    _atom_site_type_symbol
    _atom_site_label
    _atom_site_fract_x
    _atom_site_fract_y
    _atom_site_fract_z
    _atom_site_U_iso_or_equiv
    _atom_site_adp_type
    _atom_site_calc_flag
    _atom_site_refinement_flags
    _atom_site_occupancy
    _atom_site_disorder_assembly
    _atom_site_disorder_group
    C C1 0.1160(2) 0.16186(14) 0.60289(12) 0.0239(3) Uani d . 1 . .
    C C2 0.0449(2) 0.22693(14) 0.51977(13) 0.0257(3) Uani d . 1 . .
    C C3 0.0661(2) 0.19331(15) 0.42439(13) 0.0264(4) Uani d . 1 . .
    H H3 0.0201 0.2358 0.3708 0.032 Uiso calc R 1 . .
    C C4 0.1593(2) 0.09249(14) 0.40567(12) 0.0239(3) Uani d . 1 . .
    C C5 0.1800(2) 0.05231(15) 0.31021(13) 0.0271(4) Uani d . 1 . .
    H H5 0.1352 0.0921 0.2546 0.033 Uiso calc R 1 . .
    C C6 0.2686(2) -0.04838(15) 0.29677(12) 0.0262(4) Uani d . 1 . .
    C C7 0.2865(3) -0.09560(17) 0.20044(13) 0.0339(4) Uani d . 1 . .
    H H7 0.2407 -0.0588 0.1433 0.041 Uiso calc R 1 . .
    C C8 0.3705(3) -0.19467(18) 0.19165(15) 0.0378(5) Uani d . 1 . .
    H H8 0.3800 -0.2260 0.1284 0.045 Uiso calc R 1 . .
    C C9 0.4435(3) -0.25045(16) 0.27749(15) 0.0344(4) Uani d . 1 . .
    H H9 0.5029 -0.3173 0.2698 0.041 Uiso calc R 1 . .
    C C10 0.4285(2) -0.20791(14) 0.37173(13) 0.0268(4) Uani d . 1 . .
    C C11 0.3374(2) -0.10535(14) 0.38426(12) 0.0232(3) Uani d . 1 . .
    C C12 0.2307(2) 0.02653(14) 0.48692(12) 0.0222(3) Uani d . 1 . .
    C C13 0.2521(2) 0.01703(15) 0.67504(13) 0.0282(4) Uani d . 1 . .
    H H13 0.3126 -0.0494 0.6869 0.034 Uiso calc R 1 . .
    C C14 0.1924(3) 0.08839(16) 0.74444(14) 0.0329(4) Uani d . 1 . .
    H H14 0.2065 0.0773 0.8135 0.039 Uiso calc R 1 . .
    C C15 -0.0484(2) 0.32689(16) 0.54198(14) 0.0307(4) Uani d . 1 . .
    C C16 0.5661(3) -0.36456(17) 0.45063(18) 0.0399(5) Uani d . 1 . .
    H H16A 0.4794 -0.4139 0.4207 0.060 Uiso calc R 1 . .
    H H16B 0.6029 -0.3913 0.5164 0.060 Uiso calc R 1 . .
    H H16C 0.6639 -0.3621 0.4095 0.060 Uiso calc R 1 . .
    N N1 0.1082(2) 0.17940(14) 0.69986(11) 0.0311(3) Uani d . 1 . .
    N N2 0.31704(18) -0.06777(12) 0.47856(10) 0.0231(3) Uani d . 1 . .
    N N3 0.20387(18) 0.06431(12) 0.58360(10) 0.0233(3) Uani d . 1 . .
    N N4 -0.1221(3) 0.40663(16) 0.55947(15) 0.0451(5) Uani d . 1 . .
    O O1 0.49489(18) -0.25543(11) 0.45838(10) 0.0338(3) Uani d . 1 . .
loop_
    _atom_site_aniso_label
    _atom_site_aniso_U_11
    _atom_site_aniso_U_22
    _atom_site_aniso_U_33
    _atom_site_aniso_U_12
    _atom_site_aniso_U_13
    _atom_site_aniso_U_23
    C1 0.0238(8) 0.0251(8) 0.0228(8) -0.0042(6) 0.0013(6) 0.0000(6)
    C2 0.0248(8) 0.0261(8) 0.0263(8) -0.0034(6) 0.0010(6) 0.0034(6)
    C3 0.0277(8) 0.0265(8) 0.0248(8) -0.0023(6) -0.0009(6) 0.0060(6)
    C4 0.0253(8) 0.0247(8) 0.0215(7) -0.0043(6) 0.0006(6) 0.0037(6)
    C5 0.0313(9) 0.0297(8) 0.0201(7) -0.0062(7) -0.0001(6) 0.0037(6)
    C6 0.0294(8) 0.0281(8) 0.0211(8) -0.0089(7) 0.0025(6) -0.0002(6)
    C7 0.0440(11) 0.0377(10) 0.0205(8) -0.0124(8) 0.0049(7) -0.0007(7)
    C8 0.0487(12) 0.0401(11) 0.0257(9) -0.0111(9) 0.0107(8) -0.0086(8)
    C9 0.0401(10) 0.0298(9) 0.0344(10) -0.0070(8) 0.0113(8) -0.0078(7)
    C10 0.0292(8) 0.0236(8) 0.0282(8) -0.0061(6) 0.0051(7) -0.0006(6)
    C11 0.0249(8) 0.0237(8) 0.0213(7) -0.0074(6) 0.0031(6) -0.0008(6)
    C12 0.0224(7) 0.0242(7) 0.0200(7) -0.0060(6) 0.0011(6) 0.0013(6)
    C13 0.0329(9) 0.0296(8) 0.0218(8) -0.0015(7) -0.0018(6) 0.0046(6)
    C14 0.0385(10) 0.0368(10) 0.0234(8) -0.0033(8) 0.0014(7) 0.0012(7)
    C15 0.0314(9) 0.0321(9) 0.0285(9) -0.0003(7) 0.0019(7) 0.0026(7)
    C16 0.0434(11) 0.0258(9) 0.0509(13) 0.0023(8) 0.0056(9) -0.0012(8)
    N1 0.0360(8) 0.0337(8) 0.0239(7) -0.0032(6) 0.0048(6) -0.0023(6)
    N2 0.0261(7) 0.0234(7) 0.0199(6) -0.0041(5) 0.0016(5) 0.0002(5)
    N3 0.0260(7) 0.0237(7) 0.0199(6) -0.0025(5) 0.0000(5) 0.0009(5)
    N4 0.0515(11) 0.0399(10) 0.0444(10) 0.0086(9) 0.0066(8) -0.0008(8)
    O1 0.0423(8) 0.0264(6) 0.0330(7) 0.0034(6) 0.0050(6) 0.0004(5)
_geom_special_details
;
All e.s.d.'s (except the e.s.d. in the dihedral angle between two l.s. planes)
are estimated using the full covariance matrix. The cell e.s.d.'s are taken
into account individually in the estimation of e.s.d.'s in distances, angles
and torsion angles; correlations between e.s.d.'s in cell parameters are only
used when they are defined by crystal symmetry. An approximate (isotropic)
treatment of cell e.s.d.'s is used for estimating e.s.d.'s involving l.s.
planes.
;
loop_
    _geom_bond_atom_site_label_1
    _geom_bond_atom_site_label_2
    _geom_bond_site_symmetry_2
    _geom_bond_distance
    _geom_bond_publ_flag
    C1 N1 . 1.315(2) ?
    C1 N3 . 1.382(2) ?
    C1 C2 . 1.436(2) ?
    C2 C3 . 1.354(2) ?
    C2 C15 . 1.436(3) ?
    C3 C4 . 1.434(2) ?
    C3 H3 . 0.9300 ?
    C4 C5 . 1.380(2) ?
    C4 C12 . 1.424(2) ?
    C5 C6 . 1.402(3) ?
    C5 H5 . 0.9300 ?
    C6 C7 . 1.418(2) ?
    C6 C11 . 1.425(2) ?
    C7 C8 . 1.360(3) ?
    C7 H7 . 0.9300 ?
    C8 C9 . 1.412(3) ?
    C8 H8 . 0.9300 ?
    C9 C10 . 1.368(3) ?
    C9 H9 . 0.9300 ?
    C10 O1 . 1.360(2) ?
    C10 C11 . 1.429(2) ?
    C11 N2 . 1.354(2) ?
    C12 N2 . 1.319(2) ?
    C12 N3 . 1.394(2) ?
    C13 C14 . 1.361(3) ?
    C13 N3 . 1.375(2) ?
    C13 H13 . 0.9300 ?
    C14 N1 . 1.384(3) ?
    C14 H14 . 0.9300 ?
    C15 N4 . 1.142(3) ?
    C16 O1 . 1.423(2) ?
    C16 H16A . 0.9600 ?
    C16 H16B . 0.9600 ?
    C16 H16C . 0.9600 ?
loop_
    _geom_angle_atom_site_label_1
    _geom_angle_atom_site_label_2
    _geom_angle_atom_site_label_3
    _geom_angle_site_symmetry_1
    _geom_angle_site_symmetry_3
    _geom_angle
    _geom_angle_publ_flag
    N1 C1 N3 . . 111.76(15) ?
    N1 C1 C2 . . 129.36(16) ?
    N3 C1 C2 . . 118.86(15) ?
    C3 C2 C1 . . 120.12(16) ?
    C3 C2 C15 . . 122.18(16) ?
    C1 C2 C15 . . 117.70(16) ?
    C2 C3 C4 . . 120.31(16) ?
    C2 C3 H3 . . 119.8 ?
    C4 C3 H3 . . 119.8 ?
    C5 C4 C12 . . 116.60(16) ?
    C5 C4 C3 . . 122.82(15) ?
    C12 C4 C3 . . 120.55(15) ?
    C4 C5 C6 . . 120.19(16) ?
    C4 C5 H5 . . 119.9 ?
    C6 C5 H5 . . 119.9 ?
    C5 C6 C7 . . 122.25(17) ?
    C5 C6 C11 . . 117.77(15) ?
    C7 C6 C11 . . 119.95(17) ?
    C8 C7 C6 . . 119.94(18) ?
    C8 C7 H7 . . 120.0 ?
    C6 C7 H7 . . 120.0 ?
    C7 C8 C9 . . 120.70(18) ?
    C7 C8 H8 . . 119.6 ?
    C9 C8 H8 . . 119.6 ?
    C10 C9 C8 . . 121.13(19) ?
    C10 C9 H9 . . 119.4 ?
    C8 C9 H9 . . 119.4 ?
    O1 C10 C9 . . 125.21(17) ?
    O1 C10 C11 . . 114.95(15) ?
    C9 C10 C11 . . 119.84(17) ?
    N2 C11 C6 . . 122.89(16) ?
    N2 C11 C10 . . 118.69(15) ?
    C6 C11 C10 . . 118.41(15) ?
    N2 C12 N3 . . 117.42(14) ?
    N2 C12 C4 . . 125.71(15) ?
    N3 C12 C4 . . 116.86(15) ?
    C14 C13 N3 . . 105.12(16) ?
    C14 C13 H13 . . 127.4 ?
    N3 C13 H13 . . 127.4 ?
    C13 C14 N1 . . 111.80(16) ?
    C13 C14 H14 . . 124.1 ?
    N1 C14 H14 . . 124.1 ?
    N4 C15 C2 . . 179.7(2) ?
    O1 C16 H16A . . 109.5 ?
    O1 C16 H16B . . 109.5 ?
    H16A C16 H16B . . 109.5 ?
    O1 C16 H16C . . 109.5 ?
    H16A C16 H16C . . 109.5 ?
    H16B C16 H16C . . 109.5 ?
    C1 N1 C14 . . 104.37(15) ?
    C12 N2 C11 . . 116.81(14) ?
    C13 N3 C1 . . 106.94(14) ?
    C13 N3 C12 . . 129.77(15) ?
    C1 N3 C12 . . 123.28(14) ?
    C10 O1 C16 . . 116.67(15) ?
loop_
    _geom_hbond_atom_site_label_D
    _geom_hbond_atom_site_label_H
    _geom_hbond_atom_site_label_A
    _geom_hbond_site_symmetry_A
    _geom_hbond_distance_DH
    _geom_hbond_distance_HA
    _geom_hbond_distance_DA
    _geom_hbond_angle_DHA
    C8 H8 O1 4_555 0.9300 2.5000 3.366(3) 156.00
    C3 H3 N1 4_565 0.9300 2.6200 3.394(2) 141.00
data_global
_journal_date_recd_electronic     2009-06-17
_journal_date_accepted     2009-09-16
_journal_name_full     'Acta Crystallographica, Section E'
_journal_year     2009
_journal_volume     65
_journal_issue     10
_journal_page_first     o2524
_journal_page_last     o2525
_journal_paper_category     QO
_journal_coeditor_code     FJ2229
_publ_contact_author     'Andrii V. Tarasov'
_publ_contact_author_name     'Andrii V. Tarasov'
_publ_contact_author_address
;
National Taras Shevchenko University,
Department of Chemistry,
64 Volodymyrska Str., Kyiv 01601, Ukraine
;
_publ_contact_author_email     'antaran@gala.net'
_publ_contact_author_fax     '+380445732397'
_publ_contact_author_phone     '+380445732397'
_publ_section_title
;
10-Methoxybenzo[<i>g</i>]imidazo[1,2-<i>a</i>][1,8]naphthyridine-4-carbonitrile
;
loop_
    _publ_author_name
    _publ_author_footnote
    _publ_author_address
    'Tarasov, Andrii V.' .
;
Department of Chemistry,
National Taras Shevchenko University,
64 Volodymyrska St, Kyiv 01601, Ukraine
;
    'Volovnenko, Tatyana A.' .
;
Department of Chemistry,
National Taras Shevchenko University,
64 Volodymyrska St, Kyiv 01601, Ukraine
;
    'Lugan, No\"el' .
;
Laboratoire de Chimie de Coordination du CNRS,
205 route de Narbonne,
31077 Toulouse CEDEX 4, France
;
    'Volovenko, Yulian M.' .
;
Department of Chemistry,
National Taras Shevchenko University,
64 Volodymyrska St, Kyiv 01601, Ukraine
;
