# Supplementary material for: 10-Methoxy­benzo[g]imidazo[1,2-a][1,8]naphthyridine-4-carbonitrile
Source: Acta Crystallogr Sect E Struct Rep Online. 2009 Sep 26;65(Pt 10):o2524–5. doi: 10.1107/S1600536809037544 (PMC2970372; doi:10.1107/S1600536809037544)
Supplement: Supplementary file 2 [file e-65-o2524-Isup2.hkl]

#
# h,k,l, Fc-squared, Fo-squared, sigma(Fo-squared) and status flag
#
data_I
_shelx_title ' vt01'
_shelx_refln_list_code          4
_shelx_F_calc_maximum      172.61
_exptl_crystal_F_000       568.00
_reflns_d_resolution_high  0.7144
 
loop_
 _symmetry_equiv_pos_as_xyz
 'x, y, z'
 '-x, y+1/2, -z+1/2'
 '-x, -y, -z'
 'x, -y-1/2, z-1/2'
 
_cell_length_a     7.7100
_cell_length_b    11.9700
_cell_length_c    13.3400
_cell_angle_alpha  90.000
_cell_angle_beta   93.550
_cell_angle_gamma  90.000
 
_shelx_F_squared_multiplier     1.000
 
loop_
 _refln_index_h
 _refln_index_k
 _refln_index_l
 _refln_F_squared_calc
 _refln_F_squared_meas
 _refln_F_squared_sigma
 _refln_observed_status
   1   0   0      157.27       80.05      2.36 o
   2   0   0      975.49      941.26     11.03 o
   3   0   0     1647.79     1687.88     21.09 o
   4   0   0       12.88        8.94      0.98 o
   5   0   0      190.80      180.19      3.26 o
   6   0   0       15.28       12.52      1.27 o
   7   0   0       17.09       11.89      1.84 o
   8   0   0      107.20       98.83      4.55 o
   9   0   0        5.02        4.48      3.16 o
  10   0   0       19.49       17.13      3.81 o
   1   1   0       27.76       -0.50      0.50 o
   2   1   0    13552.04    13794.34    105.16 o
   3   1   0       29.45       27.47      0.67 o
   4   1   0       16.11       11.51      0.66 o
   5   1   0        1.03       -0.55      0.55 o
   6   1   0      100.70       94.50      1.78 o
   7   1   0       16.65       11.15      1.31 o
   8   1   0        1.43        1.38      1.67 o
   9   1   0        5.53        2.97      2.20 o
  10   1   0        1.48        1.85      2.42 o
   0   2   0      113.55      149.18      1.97 o
   1   2   0      808.01      827.32      6.79 o
   2   2   0    29794.79    29490.05    225.67 o
   3   2   0       30.05       38.99      0.99 o
   4   2   0      357.00      388.75      3.92 o
   5   2   0      211.80      214.78      2.65 o
   6   2   0       40.99       42.07      1.31 o
   7   2   0       12.70        6.32      1.38 o
   8   2   0        6.30        0.26      1.72 o
   9   2   0       10.16       11.50      2.44 o
  10   2   0        6.87        2.45      2.43 o
   1   3   0      266.01      242.37      2.21 o
   2   3   0      194.17      209.70      2.10 o
   3   3   0       15.35        9.87      0.58 o
   4   3   0     8892.81     9369.36     86.19 o
   5   3   0       12.05       11.72      0.83 o
   6   3   0      247.17      256.70      3.47 o
   7   3   0       19.44       14.16      1.69 o
   8   3   0        6.48        5.84      1.86 o
   9   3   0       15.49       14.13      2.47 o
  10   3   0        6.00        7.18      2.54 o
   0   4   0        2.53        2.48      0.48 o
   1   4   0     1102.51     1108.13     10.18 o
   2   4   0      741.43      819.18      7.68 o
   3   4   0       42.82       55.70      1.15 o
   4   4   0     2317.66     2484.22     24.14 o
   5   4   0       42.43       56.92      1.51 o
   6   4   0      167.86      161.36      3.07 o
   7   4   0       88.21       81.06      3.66 o
   8   4   0       24.45       22.38      2.21 o
   9   4   0       21.52       20.56      2.81 o
  10   4   0        9.92        8.05      3.10 o
   1   5   0        6.67       10.58      0.61 o
   2   5   0     1367.31     1525.62     14.54 o
   3   5   0      959.00     1021.79     10.37 o
   4   5   0      145.79      162.87      2.31 o
   5   5   0        2.26        3.64      0.85 o
   6   5   0     1661.42     1738.46     22.58 o
   7   5   0      122.28      109.65      3.45 o
   8   5   0        1.09       -0.23      1.93 o
   9   5   0        1.87       -2.33      2.33 o
  10   5   0        6.76       11.35      3.41 o
   0   6   0     3045.20     3376.26     52.94 o
   1   6   0      914.42     1012.06     10.60 o
   2   6   0      210.32      223.22      3.02 o
   3   6   0      402.02      406.42      4.83 o
   4   6   0      126.54      152.99      2.28 o
   5   6   0        0.93       -0.68      0.88 o
   6   6   0      886.71      933.42     13.35 o
   7   6   0       12.55       11.79      1.96 o
   8   6   0      171.55      180.77      5.84 o
   9   6   0       16.06       16.98      2.84 o
  10   6   0        9.13        6.06      3.84 o
   1   7   0      680.72      736.39      8.72 o
   2   7   0      200.58      208.40      3.24 o
   3   7   0       11.04       10.44      0.96 o
   4   7   0        0.01       -0.78      0.78 o
   5   7   0        0.02       -1.13      1.13 o
   6   7   0      148.98      172.64      4.54 o
   7   7   0       66.42       69.45      2.82 o
   8   7   0      274.73      279.90      6.32 o
   9   7   0        3.81        2.62      2.57 o
   0   8   0      717.58      758.26     13.29 o
   1   8   0     1214.71     1296.84     14.83 o
   2   8   0      603.76      663.19      8.11 o
   3   8   0       40.95       40.24      1.60 o
   4   8   0      222.61      207.64      3.63 o
   5   8   0        2.94        0.12      1.24 o
   6   8   0        4.75        2.13      1.68 o
   7   8   0       24.30       22.86      2.23 o
   8   8   0       70.31       82.97      4.77 o
   9   8   0        6.57        5.72      3.44 o
   1   9   0      163.39      187.78      3.36 o
   2   9   0      522.64      550.06      7.31 o
   3   9   0       12.51       16.16      1.36 o
   4   9   0       69.83       76.90      2.34 o
   5   9   0       11.18        4.07      1.42 o
   6   9   0        4.23        1.72      1.79 o
   7   9   0       39.55       44.48      2.71 o
   8   9   0        0.42       -0.38      2.17 o
   9   9   0        8.34        9.67      3.99 o
   0  10   0        2.08       -1.53      1.53 o
   1  10   0      117.13      112.87      2.77 o
   2  10   0       32.03       25.05      1.64 o
   3  10   0      162.52      168.04      3.54 o
   4  10   0      286.25      260.25      4.66 o
   5  10   0        0.02       -1.52      1.52 o
   6  10   0        2.31       -1.41      1.86 o
   7  10   0        0.00       -2.03      2.03 o
   8  10   0        0.58       -2.22      2.22 o
   1  11   0        1.92       -1.32      1.32 o
   2  11   0        7.64        5.91      1.62 o
   3  11   0       48.75       39.99      2.24 o
   4  11   0       94.61       92.08      3.70 o
   5  11   0      247.86      258.16      5.41 o
   6  11   0        3.59       -0.68      2.15 o
   7  11   0        1.64        0.03      2.34 o
   8  11   0        0.50       -2.40      2.40 o
   0  12   0      183.25      205.12      6.22 o
   1  12   0       57.70       49.98      2.19 o
   2  12   0       12.27        4.25      1.68 o
   3  12   0       95.50       85.54      3.78 o
   4  12   0        3.98        1.34      1.71 o
   5  12   0      133.29      134.16      5.75 o
   6  12   0       63.24       57.28      3.16 o
   7  12   0        0.01       -2.58      2.58 o
   1  13   0       20.43       17.65      1.97 o
   2  13   0        8.26        3.93      1.72 o
   3  13   0       49.27       56.03      2.68 o
   4  13   0        0.02       -1.94      1.94 o
   5  13   0        3.17       -2.13      2.13 o
   6  13   0       21.52       15.46      2.73 o
   0  14   0       88.33       73.00      5.35 o
   1  14   0        6.35        3.49      2.00 o
   2  14   0        5.50        4.70      2.09 o
   3  14   0        5.20        3.88      2.26 o
   4  14   0        0.48       -2.16      2.16 o
   5  14   0       51.19       49.37      3.16 o
   1  15   0       51.14       45.98      2.92 o
   2  15   0       12.14        8.47      2.37 o
   3  15   0       20.59       20.13      2.77 o
   4  15   0        0.05       -2.49      2.49 o
   0  16   0        2.32       -3.40      3.40 o
   1  16   0       52.50       49.75      3.20 o
   2  16   0       28.33       24.78      3.10 o
   3  16   0        2.03        4.34      2.98 o
 -10   1   1       20.38       17.99      2.63 o
  -9   1   1       25.56       24.93      2.49 o
  -8   1   1      155.87      149.98      3.89 o
  -7   1   1      235.97      230.34      3.90 o
  -6   1   1      164.89      157.53      2.40 o
  -5   1   1       78.00       77.51      1.48 o
  -4   1   1        0.13       -0.43      0.43 o
  -3   1   1       10.17       15.11      0.49 o
  -2   1   1      905.99      933.21      7.76 o
  -1   1   1       21.26       33.26      0.52 o
   0   1   1     7138.95     3789.06     58.12 o
   1   1   1     1293.23     1225.70      9.66 o
   2   1   1    12551.30    12401.52     94.56 o
   3   1   1       33.51       34.97      1.00 o
   4   1   1      386.17      378.22      4.09 o
   5   1   1        0.14       -0.56      0.56 o
   6   1   1        1.20       -0.79      0.79 o
   7   1   1        0.10       -1.21      1.21 o
   8   1   1       20.51       15.44      1.98 o
   9   1   1       21.80       17.39      2.59 o
  10   1   1       19.82       21.11      2.93 o
 -10   2   1       66.10       62.90      4.83 o
  -9   2   1        2.69        1.36      2.03 o
  -8   2   1        0.80       -1.64      1.64 o
  -7   2   1       16.72       12.58      1.50 o
  -6   2   1      198.07      204.03      2.93 o
  -5   2   1       70.03       79.43      1.66 o
  -4   2   1        0.00        1.67      0.42 o
  -3   2   1        3.84        1.28      0.31 o
  -2   2   1    22676.10    22656.66    197.04 o
  -1   2   1     2784.32     2864.32     23.90 o
   0   2   1     5191.11     5189.78     42.21 o
   1   2   1      738.34      752.16      6.22 o
   2   2   1     3815.50     4016.32     33.04 o
   3   2   1      919.20      990.50      8.38 o
   4   2   1        6.39        5.29      0.93 o
   5   2   1       15.45       16.05      0.89 o
   6   2   1        8.82        5.94      0.93 o
   7   2   1       41.05       37.23      1.78 o
   8   2   1       30.54       30.45      2.31 o
   9   2   1      108.19      111.23      4.52 o
  10   2   1        1.10        1.24      2.57 o
 -10   3   1        3.26        3.46      3.05 o
  -9   3   1        0.01       -0.82      2.09 o
  -8   3   1        0.82       -1.77      1.77 o
  -7   3   1        0.13       -1.35      1.35 o
  -6   3   1       78.94       77.27      1.98 o
  -5   3   1      349.31      361.75      4.48 o
  -4   3   1      398.16      458.41      5.01 o
  -3   3   1        9.46        6.60      0.49 o
  -2   3   1     6475.81     6983.29     59.39 o
  -1   3   1      512.54      549.11      4.62 o
   0   3   1     1046.32     1037.29      8.50 o
   1   3   1      995.47      998.28      8.12 o
   2   3   1      546.87      535.48      4.68 o
   3   3   1       33.37       32.33      0.86 o
   4   3   1      757.06      836.41      8.67 o
   5   3   1       51.93       47.01      1.34 o
   6   3   1       88.19       89.66      2.12 o
   7   3   1       26.19       22.55      1.68 o
   8   3   1        0.46       -1.80      1.80 o
   9   3   1        0.16       -2.07      2.84 o
  10   3   1        1.14       -2.49      2.49 o
 -10   4   1        2.03        1.08      2.82 o
  -9   4   1        7.76        2.39      2.24 o
  -8   4   1       25.20       26.90      2.43 o
  -7   4   1        1.96       -0.57      1.50 o
  -6   4   1        8.15       11.35      1.28 o
  -5   4   1        3.99        4.17      0.81 o
  -4   4   1     9509.27    10039.02     99.90 o
  -3   4   1     1987.15     2130.35     19.04 o
  -2   4   1     1812.33     1985.68     17.10 o
  -1   4   1      157.37      169.85      1.91 o
   0   4   1        6.32        8.08      0.41 o
   1   4   1        4.57        5.23      0.42 o
   2   4   1      336.53      380.90      3.89 o
   3   4   1      114.28      116.90      1.78 o
   4   4   1      180.52      222.74      3.02 o
   5   4   1       13.09       16.01      0.99 o
   6   4   1        4.24        0.86      1.23 o
   7   4   1      125.23      122.80      3.29 o
   8   4   1       23.67       26.22      2.43 o
   9   4   1       32.83       31.59      3.71 o
  10   4   1        0.81       -2.54      2.54 o
 -10   5   1        0.02       -0.62      2.99 o
  -9   5   1       46.67       47.52      3.53 o
  -8   5   1       21.07       23.05      2.32 o
  -7   5   1        5.02        3.51      1.59 o
  -6   5   1     1700.53     1716.60     22.27 o
  -5   5   1       34.13       42.81      1.36 o
  -4   5   1      569.94      625.08      6.70 o
  -3   5   1      419.30      434.15      4.62 o
  -2   5   1      544.82      683.62      6.78 o
  -1   5   1      922.84      975.44      9.23 o
   0   5   1      617.81      672.43      6.28 o
   1   5   1       40.81       39.37      1.00 o
   2   5   1       78.40       84.13      1.60 o
   3   5   1        0.24       -0.50      0.60 o
   4   5   1      255.12      274.33      3.51 o
   5   5   1        4.28        6.58      0.93 o
   6   5   1      111.88      130.65      3.24 o
   7   5   1       23.81       26.58      2.09 o
   8   5   1        3.59        4.37      2.11 o
   9   5   1        5.92       -0.81      2.70 o
  10   5   1        2.67        3.39      2.84 o
 -10   6   1        1.15       -2.21      3.47 o
  -9   6   1        0.36       -1.19      2.76 o
  -8   6   1      175.16      191.93      4.92 o
  -7   6   1        8.99        9.70      1.78 o
  -6   6   1     1139.55     1185.81     16.82 o
  -5   6   1      148.22      154.88      2.70 o
  -4   6   1        1.54        1.88      0.71 o
  -3   6   1       23.64       19.94      0.91 o
  -2   6   1      128.16      135.28      2.14 o
  -1   6   1      984.57     1124.70     11.14 o
   0   6   1      475.85      559.51      6.67 o
   1   6   1       83.64      102.88      1.95 o
   2   6   1       17.10       15.29      0.96 o
   3   6   1       36.49       29.23      1.13 o
   4   6   1        0.11        0.43      0.63 o
   5   6   1      290.89      298.99      4.33 o
   6   6   1       23.47       31.78      1.74 o
   7   6   1       87.61       76.69      3.94 o
   8   6   1        0.25        2.46      2.13 o
   9   6   1        6.57        1.72      2.66 o
  10   6   1        1.91        0.28      3.80 o
  -9   7   1       17.20       17.78      3.49 o
  -8   7   1      703.82      720.98     15.52 o
  -7   7   1       27.86       37.19      2.35 o
  -6   7   1      112.99      128.48      3.52 o
  -5   7   1       45.62       29.28      1.19 o
  -4   7   1       17.77       16.12      0.94 o
  -3   7   1       39.34       35.10      1.12 o
  -2   7   1       98.14       82.67      1.69 o
  -1   7   1      294.54      315.58      4.25 o
   0   7   1     1066.12     1217.31     13.73 o
   1   7   1      288.47      302.59      4.15 o
   2   7   1       24.00       27.55      1.23 o
   3   7   1      119.16      133.88      2.56 o
   4   7   1       47.48       41.78      1.87 o
   5   7   1      112.13       98.02      2.92 o
   6   7   1        9.41        8.17      1.58 o
   7   7   1       12.33       11.99      2.03 o
   8   7   1      144.72      167.42      4.87 o
   9   7   1        0.01       -2.50      2.57 o
  -9   8   1        0.78        1.48      3.05 o
  -8   8   1      425.83      453.57     11.69 o
  -7   8   1       57.73       48.22      3.04 o
  -6   8   1       47.73       46.38      2.56 o
  -5   8   1      164.63      145.01      3.04 o
  -4   8   1        8.00        3.13      1.06 o
  -3   8   1        0.16       -0.35      0.85 o
  -2   8   1      148.10      132.48      2.49 o
  -1   8   1      105.16      119.35      2.37 o
   0   8   1       32.23       28.39      1.30 o
   1   8   1      374.79      437.25      6.05 o
   2   8   1       50.15       43.05      1.52 o
   3   8   1      297.51      320.53      4.63 o
   4   8   1        0.06       -1.00      1.00 o
   5   8   1       85.80       83.15      3.40 o
   6   8   1       10.85        8.67      1.80 o
   7   8   1        2.75        2.51      1.92 o
   8   8   1        6.13       12.39      2.47 o
   9   8   1        1.00       -1.41      2.73 o
  -9   9   1        8.88        6.54      3.84 o
  -8   9   1        3.44        2.86      2.16 o
  -7   9   1        0.47       -1.84      1.84 o
  -6   9   1        0.15       -1.65      1.65 o
  -5   9   1      121.66       96.18      2.73 o
  -4   9   1        0.41       -1.26      1.26 o
  -3   9   1        0.15       -1.00      1.00 o
  -2   9   1      190.60      200.89      3.39 o
  -1   9   1        3.44        0.74      1.07 o
   0   9   1       62.55       62.34      2.15 o
   1   9   1       54.42       52.72      1.79 o
   2   9   1      154.81      166.52      3.30 o
   3   9   1      799.69      790.64     10.66 o
   4   9   1       51.51       44.25      2.01 o
   5   9   1        4.53       -1.46      1.46 o
   6   9   1       27.18       28.29      2.30 o
   7   9   1        9.06       11.12      2.21 o
   8   9   1       43.73       53.51      3.30 o
   9   9   1       39.00       51.15      4.16 o
  -8  10   1        0.18        2.18      2.72 o
  -7  10   1        0.33       -2.18      2.18 o
  -6  10   1       14.36       12.76      2.10 o
  -5  10   1        0.32       -1.68      1.70 o
  -4  10   1       10.92       13.28      1.53 o
  -3  10   1      429.57      395.71      5.89 o
  -2  10   1      129.03      115.64      2.80 o
  -1  10   1        0.04       -1.15      1.15 o
   0  10   1       31.15       23.80      1.62 o
   1  10   1       33.40       26.40      1.65 o
   2  10   1       45.96       36.61      1.82 o
   3  10   1       97.80      107.62      3.25 o
   4  10   1      126.40      135.71      3.93 o
   5  10   1       26.37       27.52      2.03 o
   6  10   1        0.12       -1.87      1.87 o
   7  10   1        7.65        3.76      2.23 o
   8  10   1        0.03        0.64      2.38 o
  -8  11   1        0.04       -2.90      2.90 o
  -7  11   1        2.87       -2.19      2.19 o
  -6  11   1        0.23       -1.59      2.09 o
  -5  11   1        0.90        1.17      1.87 o
  -4  11   1      137.01      143.91      3.49 o
  -3  11   1       32.93       14.42      1.75 o
  -2  11   1      129.51      116.66      3.09 o
  -1  11   1       10.71        5.50      1.49 o
   0  11   1        2.34       -0.08      1.36 o
   1  11   1      330.47      337.72      5.31 o
   2  11   1       53.15       54.03      2.34 o
   3  11   1       30.69       23.05      1.90 o
   4  11   1        2.94       -1.56      1.56 o
   5  11   1       47.89       35.65      2.63 o
   6  11   1        9.73       10.58      2.35 o
   7  11   1       31.04       27.48      2.79 o
   8  11   1        0.16       -2.86      2.86 o
  -7  12   1        9.22       10.70      3.01 o
  -6  12   1       59.16       50.98      3.04 o
  -5  12   1       18.63       15.26      2.34 o
  -4  12   1       28.34       19.28      2.25 o
  -3  12   1        6.49       -1.59      1.59 o
  -2  12   1       10.81        4.58      1.68 o
  -1  12   1      196.16      191.00      4.03 o
   0  12   1       64.87       66.35      3.27 o
   1  12   1        8.30        7.42      1.60 o
   2  12   1       17.66       18.65      1.92 o
   3  12   1       10.37        4.97      1.73 o
   4  12   1        1.69       -1.69      1.69 o
   5  12   1        5.09        1.69      2.18 o
   6  12   1       18.34       14.09      2.74 o
   7  12   1       23.08        9.65      2.96 o
  -6  13   1       56.73       48.74      3.20 o
  -5  13   1        0.97       -2.10      2.10 o
  -4  13   1        6.54        2.58      2.11 o
  -3  13   1        6.60        8.25      1.91 o
  -2  13   1        7.79        2.75      1.82 o
  -1  13   1      183.78      174.01      3.99 o
   0  13   1        0.07        0.21      1.76 o
   1  13   1       38.70       32.10      2.20 o
   2  13   1        2.07       -1.71      1.71 o
   3  13   1        5.69        1.17      1.87 o
   4  13   1        3.37       -0.60      2.03 o
   5  13   1        0.02       -2.19      2.19 o
   6  13   1        0.77       -2.34      2.34 o
  -5  14   1       14.95        8.34      2.57 o
  -4  14   1        4.54       -2.07      2.22 o
  -3  14   1       30.25       33.40      2.72 o
  -2  14   1       34.65       43.16      2.58 o
  -1  14   1       17.67       13.89      2.13 o
   0  14   1        8.29        8.78      2.08 o
   1  14   1      189.93      201.61      4.71 o
   2  14   1        0.48       -1.98      1.98 o
   3  14   1        0.67       -2.05      2.05 o
   4  14   1        2.01        0.89      2.27 o
   5  14   1        8.68        4.45      2.60 o
  -4  15   1       11.16       16.11      2.89 o
  -3  15   1       51.84       55.51      3.31 o
  -2  15   1        1.42       -2.22      2.22 o
  -1  15   1        0.63       -2.11      2.11 o
   0  15   1        1.51       -2.07      2.07 o
   1  15   1        0.32       -2.12      2.12 o
   2  15   1        3.41        1.60      2.31 o
   3  15   1       84.46       83.54      3.98 o
   4  15   1        1.61       -2.55      2.55 o
  -3  16   1       16.46       21.65      3.27 o
  -2  16   1        0.00       -2.52      2.52 o
  -1  16   1        3.39        0.71      2.38 o
   0  16   1        0.31       -2.40      2.40 o
   1  16   1        3.38       -2.42      2.42 o
   2  16   1        0.22       -1.79      2.42 o
   3  16   1      121.20      113.31      5.60 o
 -10   0   2        2.33       -4.00      4.00 o
  -9   0   2        8.83        1.69      2.82 o
  -8   0   2      137.36      143.16      5.26 o
  -7   0   2     1109.47     1086.83     18.75 o
  -6   0   2       93.02       96.08      2.73 o
  -5   0   2       55.52       59.33      2.20 o
  -4   0   2      102.16      109.14      2.29 o
  -3   0   2      300.24      304.01      4.56 o
  -2   0   2     3940.56     3988.33     49.91 o
  -1   0   2      413.28      376.21      5.34 o
   0   0   2     1584.77     1392.01     27.57 o
   1   0   2      813.50      822.97      9.44 o
   2   0   2     4057.55     3844.00     44.27 o
   3   0   2      912.49      912.69     11.19 o
   4   0   2      105.11       89.08      2.66 o
   5   0   2      154.60      160.56      3.85 o
   6   0   2       38.57       38.14      2.12 o
   7   0   2       18.71       13.42      2.25 o
   8   0   2        0.46       -2.23      2.23 o
   9   0   2        0.33       -3.18      3.18 o
  10   0   2       32.58       35.43      4.67 o
 -10   1   2        6.37        2.92      2.61 o
  -9   1   2      100.96       88.92      3.39 o
  -8   1   2       18.66       13.65      1.83 o
  -7   1   2       10.14        7.76      1.40 o
  -6   1   2       87.65       84.72      1.90 o
  -5   1   2      983.98     1009.69     10.10 o
  -4   1   2       17.49       15.91      0.59 o
  -3   1   2     1318.39     1306.73     11.89 o
  -2   1   2     5372.77     5378.69     51.22 o
  -1   1   2     1276.94     1268.88     12.67 o
   0   1   2     6026.80     5831.06     48.07 o
   1   1   2      156.73      151.75      1.48 o
   2   1   2      113.91       88.41      1.15 o
   3   1   2       98.08       83.61      1.35 o
   4   1   2       54.90       38.84      1.22 o
   5   1   2       34.27       28.18      1.24 o
   6   1   2        0.33       -0.90      0.90 o
   7   1   2       23.20       19.91      1.64 o
   8   1   2       27.56       20.86      1.99 o
   9   1   2      161.13      164.47      5.12 o
  10   1   2        0.65       11.37      2.82 o
 -10   2   2       10.86        6.55      2.70 o
  -9   2   2      189.36      189.82      4.88 o
  -8   2   2        0.03       -1.49      1.49 o
  -7   2   2       45.57       39.88      1.97 o
  -6   2   2        1.67        1.66      0.74 o
  -5   2   2     1225.91     1237.13     12.06 o
  -4   2   2     1594.74     1648.12     15.06 o
  -3   2   2        8.93        8.88      0.43 o
  -2   2   2     1245.37     1310.21     12.16 o
  -1   2   2     1319.09     1347.58     11.75 o
   0   2   2      489.80      453.67      3.89 o
   1   2   2      353.20      337.43      2.99 o
   2   2   2       50.91       38.73      1.04 o
   3   2   2       68.66       61.59      1.16 o
   4   2   2      402.20      389.87      4.36 o
   5   2   2      388.64      384.57      4.65 o
   6   2   2       60.74       57.78      1.79 o
   7   2   2        3.30       -0.52      1.36 o
   8   2   2        1.80        3.60      1.90 o
   9   2   2      371.01      399.33     10.86 o
  10   2   2        5.40       12.51      2.85 o
 -10   3   2       14.05       12.00      2.89 o
  -9   3   2       24.17       26.85      2.72 o
  -8   3   2        0.80       -1.62      1.62 o
  -7   3   2       10.18        5.88      1.42 o
  -6   3   2        8.36        4.42      0.86 o
  -5   3   2      105.02      109.33      1.82 o
  -4   3   2       29.26       30.27      1.08 o
  -3   3   2     3162.64     3444.15     29.89 o
  -2   3   2      115.33      135.72      1.63 o
  -1   3   2      939.14      995.61      8.36 o
   0   3   2      129.67      121.92      1.26 o
   1   3   2       61.02       72.42      1.02 o
   2   3   2     1095.07     1089.87      9.94 o
   3   3   2        0.52       -0.60      0.60 o
   4   3   2      154.21      138.33      2.20 o
   5   3   2       50.51       37.08      1.38 o
   6   3   2       72.00       69.19      2.73 o
   7   3   2      495.66      477.93      7.10 o
   8   3   2        6.51       15.10      2.09 o
   9   3   2       99.99      121.45      7.41 o
  10   3   2        1.17        2.18      2.78 o
 -10   4   2        9.74       15.53      3.06 o
  -9   4   2        0.17       -2.17      2.66 o
  -8   4   2       10.11        8.65      1.89 o
  -7   4   2      134.43      141.28      3.48 o
  -6   4   2      285.04      287.65      4.01 o
  -5   4   2      370.08      369.38      4.64 o
  -4   4   2     1129.51     1155.41     11.50 o
  -3   4   2      199.47      195.68      2.41 o
  -2   4   2       60.64       74.11      1.15 o
  -1   4   2      434.09      455.26      4.24 o
   0   4   2       12.12       12.14      0.49 o
   1   4   2        7.79        5.65      0.49 o
   2   4   2       28.75       30.98      1.00 o
   3   4   2       34.33       31.39      1.19 o
   4   4   2       78.90       87.88      1.92 o
   5   4   2       51.53       41.40      1.47 o
   6   4   2        0.04       -0.50      1.26 o
   7   4   2      226.92      267.45      4.92 o
   8   4   2        3.66        9.66      2.14 o
   9   4   2       94.30      100.23      5.21 o
  10   4   2       21.90       21.74      3.34 o
 -10   5   2        0.27       -1.31      2.67 o
  -9   5   2       57.74       54.09      4.20 o
  -8   5   2       12.13        9.56      2.36 o
  -7   5   2        0.13       -1.26      1.41 o
  -6   5   2       63.64       90.63      3.02 o
  -5   5   2      449.15      456.83      5.31 o
  -4   5   2      334.48      387.64      4.68 o
  -3   5   2        0.19       -0.70      0.70 o
  -2   5   2      271.36      330.88      3.58 o
  -1   5   2      760.79      833.42      8.12 o
   0   5   2        5.00        4.64      0.57 o
   1   5   2      353.21      382.45      4.50 o
   2   5   2       76.51       79.25      1.92 o
   3   5   2        0.07       -0.66      0.66 o
   4   5   2      664.35      689.17      8.03 o
   5   5   2      369.53      366.36      5.16 o
   6   5   2       35.55       44.49      1.89 o
   7   5   2       82.94       97.45      4.69 o
   8   5   2        0.32       -2.15      2.15 o
   9   5   2       14.61        6.05      2.83 o
  10   5   2        1.71       -3.13      3.13 o
 -10   6   2        0.06       -0.97      2.93 o
  -9   6   2       17.11       14.15      3.06 o
  -8   6   2      112.44      150.85      5.15 o
  -7   6   2        0.53        3.70      1.56 o
  -6   6   2      890.34      908.46     17.85 o
  -5   6   2        0.00       -0.82      0.82 o
  -4   6   2       17.00       13.18      0.96 o
  -3   6   2      315.16      331.03      3.88 o
  -2   6   2        4.36        1.02      0.60 o
  -1   6   2     1062.58     1156.39     11.74 o
   0   6   2      134.66      141.13      2.18 o
   1   6   2      433.92      456.01      5.51 o
   2   6   2      236.87      262.21      3.72 o
   3   6   2      143.54      133.58      2.36 o
   4   6   2       78.48       79.34      1.89 o
   5   6   2      982.88     1006.63     12.04 o
   6   6   2       32.10       32.79      1.89 o
   7   6   2       72.94       68.56      2.89 o
   8   6   2       28.95       33.95      2.87 o
   9   6   2       38.34       34.94      3.43 o
  -9   7   2       10.68       11.91      3.09 o
  -8   7   2      138.63      156.78      5.43 o
  -7   7   2      378.64      352.82      6.59 o
  -6   7   2      253.59      282.31      6.43 o
  -5   7   2       23.82       16.51      1.40 o
  -4   7   2       39.86       37.68      1.34 o
  -3   7   2      128.45      117.71      2.04 o
  -2   7   2      206.76      237.74      3.23 o
  -1   7   2      248.72      286.33      3.78 o
   0   7   2        0.43       -0.75      0.75 o
   1   7   2      510.32      539.82      6.69 o
   2   7   2      136.18      142.88      2.60 o
   3   7   2      352.42      355.17      4.91 o
   4   7   2        8.60       10.30      1.13 o
   5   7   2       47.47       40.64      1.93 o
   6   7   2       16.15       11.90      1.69 o
   7   7   2        6.52        2.80      1.91 o
   8   7   2        5.24        4.82      2.38 o
   9   7   2        0.01       -2.65      2.65 o
  -9   8   2       36.53       39.28      4.69 o
  -8   8   2      371.38      372.39     13.81 o
  -7   8   2        5.57        6.75      1.90 o
  -6   8   2        0.03        0.84      1.51 o
  -5   8   2      127.39      103.83      2.79 o
  -4   8   2       19.43        9.99      1.13 o
  -3   8   2      170.17      169.99      2.59 o
  -2   8   2       26.64       23.59      1.11 o
  -1   8   2       71.94       82.54      1.97 o
   0   8   2      115.31      119.95      2.44 o
   1   8   2       68.04       81.58      2.07 o
   2   8   2       43.04       42.56      1.60 o
   3   8   2      238.35      233.53      3.94 o
   4   8   2       13.57        8.67      1.32 o
   5   8   2      133.70      124.22      3.06 o
   6   8   2       14.42        7.32      1.74 o
   7   8   2        6.96        5.59      2.04 o
   8   8   2        0.22       -2.27      2.27 o
   9   8   2        1.89        0.98      2.86 o
  -9   9   2       40.70       35.69      3.92 o
  -8   9   2       57.92       56.04      4.69 o
  -7   9   2        1.11       -2.05      2.05 o
  -6   9   2       10.33        5.68      1.83 o
  -5   9   2       71.46       43.23      2.09 o
  -4   9   2      140.16      143.16      3.15 o
  -3   9   2       63.94       63.03      2.04 o
  -2   9   2        0.08       -0.78      0.78 o
  -1   9   2      325.43      324.05      4.63 o
   0   9   2      143.46      159.49      3.12 o
   1   9   2       62.96       62.22      2.01 o
   2   9   2       32.62       23.89      1.68 o
   3   9   2       10.80        5.51      1.65 o
   4   9   2        1.32       -1.35      1.35 o
   5   9   2        5.16       -0.74      1.52 o
   6   9   2       21.10       16.80      2.03 o
   7   9   2        3.78        2.99      2.12 o
   8   9   2        0.29        2.67      2.48 o
  -8  10   2        0.68       -2.78      2.78 o
  -7  10   2        8.31       -0.16      2.24 o
  -6  10   2       10.63        5.25      2.05 o
  -5  10   2       39.00       27.46      2.16 o
  -4  10   2        5.79        6.58      1.59 o
  -3  10   2      239.55      202.66      3.79 o
  -2  10   2       62.08       48.13      1.92 o
  -1  10   2        8.99        4.58      1.29 o
   0  10   2       60.61       53.29      1.96 o
   1  10   2      272.61      289.56      4.81 o
   2  10   2       48.39       52.15      2.76 o
   3  10   2      169.13      159.06      3.51 o
   4  10   2       51.37       40.12      2.10 o
   5  10   2       13.62        9.14      1.88 o
   6  10   2       20.21       14.43      2.29 o
   7  10   2       45.64       54.11      3.12 o
   8  10   2       15.90       22.00      2.85 o
  -8  11   2        0.05       -3.27      3.27 o
  -7  11   2        2.51        0.09      2.50 o
  -6  11   2       24.61       20.34      2.42 o
  -5  11   2       38.54       39.75      2.46 o
  -4  11   2       69.33       59.17      2.61 o
  -3  11   2       34.44       17.26      1.71 o
  -2  11   2        7.20        4.37      1.62 o
  -1  11   2      213.20      198.98      4.01 o
   0  11   2       83.89       84.80      2.53 o
   1  11   2        0.00       -0.48      1.37 o
   2  11   2       19.12       20.69      1.75 o
   3  11   2       27.24       24.58      2.00 o
   4  11   2       62.14       54.51      2.36 o
   5  11   2       13.30        7.36      2.04 o
   6  11   2        9.83       13.23      2.44 o
   7  11   2       43.50       55.50      3.26 o
  -7  12   2       42.02       36.90      3.48 o
  -6  12   2       17.54       13.58      2.40 o
  -5  12   2        5.19        2.26      2.03 o
  -4  12   2        0.06       -1.78      1.78 o
  -3  12   2        0.10       -1.52      1.52 o
  -2  12   2        6.63        6.52      1.75 o
  -1  12   2       39.20       25.69      1.91 o
   0  12   2        8.03        5.48      1.67 o
   1  12   2       21.24       16.48      1.75 o
   2  12   2        0.02       -1.56      1.56 o
   3  12   2        5.59        2.62      1.73 o
   4  12   2        0.08       -1.67      1.67 o
   5  12   2       65.43       71.20      3.77 o
   6  12   2       57.87       65.09      3.58 o
   7  12   2       12.41        7.77      2.80 o
  -6  13   2       23.93       18.20      2.80 o
  -5  13   2       12.12        7.66      2.38 o
  -4  13   2        0.86       -2.06      2.06 o
  -3  13   2       49.36       48.20      2.78 o
  -2  13   2       84.20       89.98      3.21 o
  -1  13   2       44.01       50.98      2.40 o
   0  13   2        4.10        4.53      1.78 o
   1  13   2       10.96        6.76      1.96 o
   2  13   2        5.87        2.08      1.80 o
   3  13   2       26.47       30.99      2.38 o
   4  13   2       12.62       14.47      2.11 o
   5  13   2      114.35      129.48      4.76 o
   6  13   2        1.95        0.88      2.51 o
  -5  14   2        1.99       -2.10      2.39 o
  -4  14   2       18.02       15.86      2.61 o
  -3  14   2        4.33        5.53      2.19 o
  -2  14   2        2.68        2.91      1.97 o
  -1  14   2        7.30        3.43      1.95 o
   0  14   2       36.03       27.76      2.40 o
   1  14   2       60.53       47.52      2.72 o
   2  14   2       16.33        9.67      2.21 o
   3  14   2       30.10       29.19      2.65 o
   4  14   2        5.08        6.15      2.43 o
   5  14   2        1.75        0.50      2.60 o
  -4  15   2        7.72        9.08      2.68 o
  -3  15   2        5.04        3.78      2.53 o
  -2  15   2       17.87       16.23      2.75 o
  -1  15   2        6.72        0.85      2.16 o
   0  15   2        0.13       -2.03      2.03 o
   1  15   2        0.36       -1.94      1.94 o
   2  15   2       28.48       21.88      2.69 o
   3  15   2        4.45        6.48      2.50 o
   4  15   2        0.18       -2.38      2.38 o
  -3  16   2        0.22        0.74      2.85 o
  -2  16   2        1.81       -2.54      2.54 o
  -1  16   2        1.64       -2.38      2.54 o
   0  16   2        0.10       -2.34      2.34 o
   1  16   2       49.36       52.80      3.63 o
   2  16   2        0.96        0.00      2.39 o
 -10   1   3        2.53       -2.14      2.79 o
  -9   1   3       22.45       19.05      2.41 o
  -8   1   3        0.44       -1.37      1.37 o
  -7   1   3      221.87      208.35      4.20 o
  -6   1   3        6.55        7.61      0.82 o
  -5   1   3       19.62       26.30      0.87 o
  -4   1   3      120.97      116.99      1.66 o
  -3   1   3      304.41      323.39      4.39 o
  -2   1   3      339.47      337.83      4.34 o
  -1   1   3      258.95      248.96      2.38 o
   0   1   3     1549.79     1527.96     11.62 o
   1   1   3      423.96      472.20      4.00 o
   2   1   3      984.64      887.54      8.15 o
   3   1   3      886.12      866.10      8.78 o
   4   1   3       41.22       22.01      1.24 o
   5   1   3       53.32       47.85      1.54 o
   6   1   3       30.07       25.67      1.57 o
   7   1   3        4.93       -0.91      1.45 o
   8   1   3       14.62        9.78      1.87 o
   9   1   3        6.89       -1.13      2.59 o
  10   1   3       19.08       29.59      3.35 o
 -10   2   3        4.92        1.75      4.21 o
  -9   2   3       39.82       33.08      2.84 o
  -8   2   3        0.97       -1.64      1.64 o
  -7   2   3       52.43       43.91      1.92 o
  -6   2   3        7.45        7.40      0.78 o
  -5   2   3       74.57       71.52      1.34 o
  -4   2   3        5.46        9.77      0.51 o
  -3   2   3      198.78      183.68      2.16 o
  -2   2   3      347.73      315.33      3.45 o
  -1   2   3        6.17        4.87      0.31 o
   0   2   3     2826.80     3009.35     24.15 o
   1   2   3     3076.07     3162.20     26.33 o
   2   2   3       17.74       15.04      0.63 o
   3   2   3      161.31      167.53      2.43 o
   4   2   3       23.26       20.09      0.99 o
   5   2   3      223.20      234.37      3.47 o
   6   2   3      288.50      280.55      4.27 o
   7   2   3       23.28       12.60      1.65 o
   8   2   3        2.12        1.66      1.82 o
   9   2   3      198.05      224.11      6.11 o
  10   2   3       25.77       41.01      3.59 o
 -10   3   3        0.42        2.73      2.55 o
  -9   3   3       19.22       15.95      2.62 o
  -8   3   3       14.67       13.60      2.12 o
  -7   3   3       21.52       18.46      1.94 o
  -6   3   3       24.40       23.16      0.97 o
  -5   3   3        0.12       -0.58      0.58 o
  -4   3   3      505.81      540.49      5.52 o
  -3   3   3       44.50       54.63      1.00 o
  -2   3   3      311.50      317.46      3.02 o
  -1   3   3      533.41      546.10      4.92 o
   0   3   3      395.28      360.68      3.42 o
   1   3   3       13.08       11.89      0.51 o
   2   3   3      756.66      766.32      7.65 o
   3   3   3      267.22      252.50      3.41 o
   4   3   3        0.02       -0.79      0.79 o
   5   3   3       95.03       95.01      2.25 o
   6   3   3       23.49       12.83      1.47 o
   7   3   3        4.52        5.34      1.69 o
   8   3   3        1.43       16.39      2.27 o
   9   3   3      245.15      284.91      6.89 o
  10   3   3       21.96       22.49      3.34 o
 -10   4   3        0.20        4.41      3.12 o
  -9   4   3       28.43       29.22      3.04 o
  -8   4   3        0.02       -1.22      1.91 o
  -7   4   3        4.08        0.93      1.67 o
  -6   4   3       51.03       47.96      1.55 o
  -5   4   3      150.73      166.12      2.38 o
  -4   4   3        5.23        6.30      0.60 o
  -3   4   3      216.27      230.00      2.63 o
  -2   4   3       18.40       19.42      0.69 o
  -1   4   3      118.40      131.98      1.53 o
   0   4   3       82.29       70.30      1.13 o
   1   4   3       16.73       18.05      0.69 o
   2   4   3      163.86      176.97      2.53 o
   3   4   3      533.32      542.03      6.41 o
   4   4   3        1.74       -0.84      0.84 o
   5   4   3       22.49       28.22      1.42 o
   6   4   3        3.10        1.19      1.46 o
   7   4   3     1215.94     1226.15     17.72 o
   8   4   3      334.21      342.03      6.96 o
   9   4   3       34.79       32.35      3.13 o
  10   4   3        3.46        1.89      3.46 o
 -10   5   3       14.33       18.32      3.92 o
  -9   5   3        9.97        7.16      2.59 o
  -8   5   3        6.84        9.76      2.34 o
  -7   5   3        5.27        5.75      1.68 o
  -6   5   3      230.79      231.55      4.85 o
  -5   5   3        3.97        6.30      0.85 o
  -4   5   3      219.82      226.00      3.04 o
  -3   5   3       39.93       32.00      1.09 o
  -2   5   3       63.68       54.77      1.76 o
  -1   5   3       10.77       15.60      0.66 o
   0   5   3       37.22       31.99      0.88 o
   1   5   3        3.45        3.44      0.74 o
   2   5   3      351.32      359.79      4.57 o
   3   5   3       39.30       41.07      1.65 o
   4   5   3       30.89       26.16      1.24 o
   5   5   3      626.39      604.80      7.57 o
   6   5   3        0.39       14.91      1.73 o
   7   5   3      370.35      403.06      8.72 o
   8   5   3        0.11       -2.13      2.13 o
   9   5   3       18.22       10.66      2.71 o
  10   5   3       13.24       11.90      3.60 o
 -10   6   3        0.05        1.40      3.43 o
  -9   6   3        2.49        6.34      2.71 o
  -8   6   3      169.34      171.05      5.74 o
  -7   6   3       91.93       90.23      3.27 o
  -6   6   3       23.66       24.74      1.89 o
  -5   6   3      119.99      116.31      2.59 o
  -4   6   3        9.62        6.30      0.81 o
  -3   6   3      418.98      474.52      5.53 o
  -2   6   3        3.72        1.40      0.60 o
  -1   6   3       25.86       24.05      0.89 o
   0   6   3       74.14       63.78      1.71 o
   1   6   3      128.01      117.66      2.22 o
   2   6   3       23.48       24.86      1.16 o
   3   6   3      185.05      161.39      2.77 o
   4   6   3       13.33       15.77      1.23 o
   5   6   3     1160.80     1139.72     14.55 o
   6   6   3       13.31       16.73      1.71 o
   7   6   3       44.00       45.71      2.52 o
   8   6   3        9.20        3.94      2.30 o
   9   6   3        7.84        6.19      2.64 o
  -9   7   3        0.59       -1.04      2.71 o
  -8   7   3        2.60        5.43      2.61 o
  -7   7   3       30.37       32.31      2.32 o
  -6   7   3        4.05        4.28      1.52 o
  -5   7   3        0.00       -1.09      1.09 o
  -4   7   3       27.85       31.92      1.28 o
  -3   7   3      134.47      134.89      2.18 o
  -2   7   3       33.04       33.68      1.05 o
  -1   7   3       20.09       26.47      1.03 o
   0   7   3      203.79      208.83      3.16 o
   1   7   3       16.96       10.55      1.00 o
   2   7   3       12.26       17.15      1.25 o
   3   7   3      696.70      635.90      8.23 o
   4   7   3       50.94       51.46      1.85 o
   5   7   3      107.24      105.10      3.91 o
   6   7   3       18.98        8.89      1.69 o
   7   7   3        0.87       -0.65      1.91 o
   8   7   3        0.01       -2.14      2.14 o
   9   7   3        2.66       -0.28      2.54 o
  -9   8   3       17.70       15.44      3.21 o
  -8   8   3       11.42       20.84      3.15 o
  -7   8   3       28.76       17.98      2.23 o
  -6   8   3       18.31       15.31      1.63 o
  -5   8   3       14.93        4.69      1.40 o
  -4   8   3      150.44      118.19      2.65 o
  -3   8   3       11.05        7.90      0.86 o
  -2   8   3        0.65        0.28      0.76 o
  -1   8   3      214.65      239.00      3.57 o
   0   8   3       97.84      112.39      2.30 o
   1   8   3      228.53      199.17      3.38 o
   2   8   3      163.15      184.28      3.44 o
   3   8   3     1321.19     1323.28     15.39 o
   4   8   3       52.77       43.94      2.43 o
   5   8   3        5.19       -1.46      1.46 o
   6   8   3       76.17       68.90      2.62 o
   7   8   3        0.56       -1.94      1.94 o
   8   8   3       13.71       11.04      2.70 o
   9   8   3        8.45        4.99      2.79 o
  -9   9   3       48.74       39.13      7.79 o
  -8   9   3        2.93        2.21      2.87 o
  -7   9   3       10.13        7.18      2.28 o
  -6   9   3       66.99       63.26      2.60 o
  -5   9   3        0.20       -1.45      1.45 o
  -4   9   3       84.47       60.15      2.36 o
  -3   9   3        0.31       -1.12      1.12 o
  -2   9   3        1.33        0.46      1.00 o
  -1   9   3       22.26       25.52      1.40 o
   0   9   3       53.78       57.05      2.18 o
   1   9   3     1317.29     1359.63     16.29 o
   2   9   3       55.96       59.44      2.60 o
   3   9   3       14.10       11.57      1.58 o
   4   9   3       45.43       39.95      2.05 o
   5   9   3        0.07       -1.47      1.47 o
   6   9   3        0.06       -1.66      1.66 o
   7   9   3        8.42        6.40      2.25 o
   8   9   3        2.91        4.15      2.65 o
  -8  10   3        1.44       -1.29      2.77 o
  -7  10   3        7.31       -1.10      2.37 o
  -6  10   3        0.00       -1.71      1.71 o
  -5  10   3        2.67        0.95      1.56 o
  -4  10   3       79.26       70.39      2.58 o
  -3  10   3        8.21       -1.25      1.25 o
  -2  10   3       17.80        6.13      1.46 o
  -1  10   3        4.08        2.57      1.28 o
   0  10   3        9.91        8.66      1.46 o
   1  10   3      544.14      537.80      7.41 o
   2  10   3       64.37       60.73      2.94 o
   3  10   3       29.93       21.85      1.75 o
   4  10   3        0.03       -1.53      1.53 o
   5  10   3       16.11       14.44      1.91 o
   6  10   3        0.15       -1.79      1.79 o
   7  10   3        0.28        0.50      2.26 o
   8  10   3       29.73       37.04      3.38 o
  -8  11   3        0.42       -3.21      3.21 o
  -7  11   3        0.16       -2.39      2.39 o
  -6  11   3       14.39       12.60      2.10 o
  -5  11   3       34.14       37.58      2.40 o
  -4  11   3       28.60       29.02      2.13 o
  -3  11   3       12.78       15.96      1.71 o
  -2  11   3      248.18      230.79      4.22 o
  -1  11   3      599.57      609.32      8.56 o
   0  11   3        1.55        2.16      1.49 o
   1  11   3       35.27       33.09      1.92 o
   2  11   3       13.86       10.74      1.63 o
   3  11   3       50.32       49.82      2.29 o
   4  11   3        2.80       -1.25      1.61 o
   5  11   3        2.24       -1.82      1.82 o
   6  11   3       34.32       32.96      2.82 o
   7  11   3       57.99       63.26      3.47 o
  -7  12   3        2.10        2.01      2.69 o
  -6  12   3        0.01       -2.07      2.07 o
  -5  12   3       13.92       12.86      2.21 o
  -4  12   3       43.06       39.23      2.55 o
  -3  12   3       70.31       68.67      2.87 o
  -2  12   3       53.50       41.41      2.32 o
  -1  12   3      345.20      341.69      5.74 o
   0  12   3      310.36      321.04      5.51 o
   1  12   3      197.85      202.12      4.21 o
   2  12   3       12.44       10.10      1.85 o
   3  12   3       30.22       31.55      2.25 o
   4  12   3        4.48        0.88      1.90 o
   5  12   3       33.28       36.17      2.58 o
   6  12   3        0.99        5.03      2.52 o
   7  12   3       36.94       46.23      3.32 o
  -6  13   3        2.14       -2.29      2.29 o
  -5  13   3        0.53       -2.10      2.10 o
  -4  13   3       26.33       26.99      2.62 o
  -3  13   3      188.51      191.64      4.87 o
  -2  13   3       25.12       32.42      2.29 o
  -1  13   3       24.00       21.60      2.07 o
   0  13   3       18.64       12.22      1.95 o
   1  13   3        0.17       -0.94      1.82 o
   2  13   3       37.30       31.67      2.43 o
   3  13   3        7.91        4.90      2.03 o
   4  13   3       13.19       17.52      2.29 o
   5  13   3       15.28       35.16      2.96 o
   6  13   3        0.01       -1.87      2.46 o
  -5  14   3       24.59       18.33      2.77 o
  -4  14   3        1.64       -0.63      2.26 o
  -3  14   3       15.21       19.66      2.54 o
  -2  14   3       28.46       37.52      2.74 o
  -1  14   3        0.06       -1.83      1.83 o
   0  14   3       24.47       19.23      2.41 o
   1  14   3        0.99       -1.86      1.86 o
   2  14   3       74.50       68.81      4.22 o
   3  14   3      164.05      207.84      5.38 o
   4  14   3        4.29       13.55      2.47 o
   5  14   3       57.83       68.65      4.09 o
  -4  15   3       95.10      111.47      4.26 o
  -3  15   3       38.48       39.68      3.05 o
  -2  15   3        0.36       -2.10      2.36 o
  -1  15   3        1.59       -2.34      2.34 o
   0  15   3        4.04       -2.10      2.10 o
   1  15   3        0.24       -2.17      2.17 o
   2  15   3        2.00        2.52      2.34 o
   3  15   3      129.98      163.61      5.04 o
   4  15   3        1.18       -2.60      2.60 o
  -2  16   3        9.64        9.18      2.82 o
  -1  16   3        4.15       -0.04      2.62 o
   0  16   3        5.64       -0.91      2.40 o
   1  16   3       20.02       19.72      2.83 o
   2  16   3       20.33       24.75      3.25 o
 -10   0   4        3.23        3.10      3.91 o
  -9   0   4      114.71      111.15      6.97 o
  -8   0   4        4.01        1.54      2.47 o
  -7   0   4        6.13        6.24      1.64 o
  -6   0   4       18.07       14.18      1.25 o
  -5   0   4       11.33       11.29      0.84 o
  -4   0   4      305.65      258.60      4.01 o
  -3   0   4      394.16      388.06      6.29 o
  -2   0   4       88.95       85.30      1.48 o
  -1   0   4     2476.30     2542.55     30.17 o
   0   0   4     1764.45     1800.31     19.93 o
   1   0   4     1274.26     1350.91     16.49 o
   2   0   4      398.58      440.05      6.83 o
   3   0   4      385.14      413.40      6.94 o
   4   0   4     5306.40     5381.37     80.51 o
   5   0   4      139.86      139.57      4.08 o
   6   0   4       29.26       22.12      2.44 o
   7   0   4      151.58      153.51      5.12 o
   8   0   4       23.64       12.01      2.72 o
   9   0   4        2.70       -3.56      3.56 o
  10   0   4        0.01        1.03      4.26 o
 -10   1   4        1.32       -2.65      2.65 o
  -9   1   4        1.99       -0.25      2.27 o
  -8   1   4        3.19       -1.55      1.55 o
  -7   1   4       49.44       48.44      2.12 o
  -6   1   4       15.43       14.00      0.85 o
  -5   1   4        7.00        9.02      0.61 o
  -4   1   4      180.18      179.73      2.20 o
  -3   1   4        1.00        0.20      0.38 o
  -2   1   4      506.21      498.03      5.85 o
  -1   1   4      704.32      680.71      5.70 o
   0   1   4     3423.63     3297.66     25.94 o
   1   1   4      817.12      790.84      6.80 o
   2   1   4       21.93       16.70      0.74 o
   3   1   4       36.67       45.63      1.76 o
   4   1   4        3.92        6.56      1.00 o
   5   1   4       12.10       12.62      1.23 o
   6   1   4      457.86      451.87      6.36 o
   7   1   4        8.06       -1.48      1.48 o
   8   1   4        4.62       -1.72      1.72 o
   9   1   4        9.25        5.33      2.59 o
  10   1   4       19.95       22.29      3.51 o
 -10   2   4       15.18       15.69      3.14 o
  -9   2   4        5.88        3.47      2.11 o
  -8   2   4        2.68       -1.58      1.58 o
  -7   2   4       41.71       35.20      1.97 o
  -6   2   4       30.22       29.56      1.04 o
  -5   2   4        2.90        3.10      0.69 o
  -4   2   4       54.12       47.05      1.15 o
  -3   2   4      358.79      351.51      4.50 o
  -2   2   4      226.84      249.41      2.77 o
  -1   2   4       35.85       29.12      0.59 o
   0   2   4        0.35        3.29      0.34 o
   1   2   4       31.10       33.31      1.03 o
   2   2   4     2497.86     2620.41     26.20 o
   3   2   4        0.76        0.08      0.74 o
   4   2   4       32.13       21.65      1.19 o
   5   2   4       39.78       46.95      1.57 o
   6   2   4      373.79      368.17      5.26 o
   7   2   4        4.20       -1.60      1.60 o
   8   2   4        3.79       -1.84      1.84 o
   9   2   4      102.93       98.37      3.98 o
  10   2   4       90.15       97.47      4.91 o
 -10   3   4       21.09       21.63      4.07 o
  -9   3   4       79.17       83.35      3.74 o
  -8   3   4        7.80        5.38      1.98 o
  -7   3   4       40.06       33.28      2.56 o
  -6   3   4       64.01       63.75      1.79 o
  -5   3   4        0.42       -0.54      0.54 o
  -4   3   4       20.40       21.61      0.66 o
  -3   3   4       17.27       16.51      0.68 o
  -2   3   4      260.76      241.84      2.59 o
  -1   3   4      605.89      670.69      6.75 o
   0   3   4     1539.56     1546.34     13.72 o
   1   3   4       43.61       34.89      1.09 o
   2   3   4      660.04      700.27      7.34 o
   3   3   4        6.05        4.76      0.84 o
   4   3   4      776.09      794.39      9.33 o
   5   3   4        0.35       -1.09      1.09 o
   6   3   4        6.30        0.92      1.40 o
   7   3   4        3.23        1.12      1.69 o
   8   3   4      504.63      508.68      8.62 o
   9   3   4       95.51      110.74      5.47 o
  10   3   4       15.70       11.30      3.15 o
 -10   4   4       27.94       24.56      4.44 o
  -9   4   4        2.66       -0.90      2.26 o
  -8   4   4       81.69       79.40      3.65 o
  -7   4   4        3.27       -0.63      1.59 o
  -6   4   4        5.97       -0.69      1.91 o
  -5   4   4      220.58      217.12      2.83 o
  -4   4   4      129.47      125.11      1.84 o
  -3   4   4        6.82       10.10      0.52 o
  -2   4   4      493.88      495.69      5.02 o
  -1   4   4       75.57       93.09      1.29 o
   0   4   4      769.50      884.58      8.24 o
   1   4   4      206.40      211.66      2.69 o
   2   4   4       63.30       54.79      1.98 o
   3   4   4      105.80      113.75      2.22 o
   4   4   4       24.76       25.21      1.32 o
   5   4   4        0.90       -1.14      1.14 o
   6   4   4       63.09       52.45      2.17 o
   7   4   4      171.48      209.25      4.58 o
   8   4   4        0.42       17.26      2.33 o
   9   4   4        6.95        4.84      2.62 o
  10   4   4        9.56        9.80      4.16 o
 -10   5   4       35.15       41.85      4.04 o
  -9   5   4       29.88       31.03      3.01 o
  -8   5   4       11.65       10.61      2.31 o
  -7   5   4       51.07       61.08      2.90 o
  -6   5   4       61.66       59.61      3.07 o
  -5   5   4       50.93       46.51      1.31 o
  -4   5   4       13.68       17.78      0.80 o
  -3   5   4      611.55      667.36      6.85 o
  -2   5   4      487.87      495.01      5.44 o
  -1   5   4      189.65      192.62      2.31 o
   0   5   4      170.26      164.52      2.29 o
   1   5   4        2.15        0.83      0.75 o
   2   5   4      502.72      586.11      6.94 o
   3   5   4      143.68      154.11      2.77 o
   4   5   4       10.33        9.41      1.18 o
   5   5   4        1.57       -1.25      1.25 o
   6   5   4      604.99      624.64      8.92 o
   7   5   4      225.28      255.57      5.02 o
   8   5   4       11.28        4.98      2.31 o
   9   5   4        2.21        0.06      2.80 o
  -9   6   4        0.13        0.92      2.98 o
  -8   6   4       16.77       25.61      2.71 o
  -7   6   4       10.01        8.34      1.85 o
  -6   6   4      242.31      236.78      4.54 o
  -5   6   4       51.18       40.59      1.66 o
  -4   6   4       11.84        8.95      0.70 o
  -3   6   4        0.22       -0.62      0.62 o
  -2   6   4      254.12      272.42      3.63 o
  -1   6   4        6.35        1.62      0.61 o
   0   6   4      376.94      390.02      4.59 o
   1   6   4      185.59      198.67      3.16 o
   2   6   4        0.22       -0.86      0.86 o
   3   6   4       21.23       24.53      1.39 o
   4   6   4        5.82        4.73      1.19 o
   5   6   4      639.31      617.78      8.22 o
   6   6   4      271.68      271.82      4.80 o
   7   6   4        7.16        5.57      1.97 o
   8   6   4        0.69       -2.24      2.24 o
   9   6   4        0.66        0.72      2.65 o
  -9   7   4        0.02       -3.05      3.05 o
  -8   7   4       90.29       98.60      4.44 o
  -7   7   4       19.44       14.42      2.24 o
  -6   7   4      243.27      223.55      4.51 o
  -5   7   4      332.23      334.89      6.42 o
  -4   7   4       19.50       15.98      1.03 o
  -3   7   4       24.51       25.10      1.17 o
  -2   7   4        0.16        0.34      0.64 o
  -1   7   4       64.71       66.54      1.56 o
   0   7   4      537.23      567.26      6.98 o
   1   7   4       18.42       18.13      1.12 o
   2   7   4       10.92       10.45      1.16 o
   3   7   4        1.85        3.90      1.16 o
   4   7   4      754.57      771.99      9.74 o
   5   7   4      578.55      605.00      8.33 o
   6   7   4       17.49       14.06      1.79 o
   7   7   4       16.61       13.25      2.15 o
   8   7   4       43.97       47.74      3.68 o
   9   7   4        0.04       -2.59      2.59 o
  -9   8   4        0.30        0.53      3.33 o
  -8   8   4        7.94        3.95      2.64 o
  -7   8   4        3.33       -0.75      2.04 o
  -6   8   4       65.13       53.64      2.26 o
  -5   8   4      128.82      121.35      3.03 o
  -4   8   4      362.05      332.32      4.89 o
  -3   8   4      201.12      182.90      2.98 o
  -2   8   4       84.18       70.48      1.64 o
  -1   8   4       83.16       83.94      2.21 o
   0   8   4       33.41       31.42      1.35 o
   1   8   4       10.02       12.18      1.21 o
   2   8   4      426.41      418.38      6.12 o
   3   8   4     2102.50     2092.73     24.45 o
   4   8   4       75.63       74.11      3.64 o
   5   8   4        6.67        3.38      1.59 o
   6   8   4       27.46       24.48      2.02 o
   7   8   4        1.01       -1.88      2.03 o
   8   8   4        0.15       -2.36      2.36 o
   9   8   4        0.08       -3.15      3.15 o
  -8   9   4       20.77       17.62      3.16 o
  -7   9   4        9.71        1.01      2.23 o
  -6   9   4        1.68       -1.06      1.60 o
  -5   9   4        6.28        2.79      1.53 o
  -4   9   4      106.05       91.71      3.07 o
  -3   9   4       26.46       21.93      1.55 o
  -2   9   4      304.94      301.27      4.43 o
  -1   9   4        3.27        1.26      0.84 o
   0   9   4       13.42       19.10      1.37 o
   1   9   4       33.82       33.69      1.64 o
   2   9   4      726.73      732.40      9.52 o
   3   9   4      320.47      315.70      5.27 o
   4   9   4       11.11        7.29      1.57 o
   5   9   4       16.55       13.72      1.83 o
   6   9   4       85.49       78.84      3.42 o
   7   9   4        0.33       -0.03      2.17 o
   8   9   4       15.09        5.59      2.81 o
  -8  10   4        3.72       -0.15      2.80 o
  -7  10   4        5.08       -2.57      2.57 o
  -6  10   4        1.65       -0.62      2.11 o
  -5  10   4        0.10       -1.46      1.46 o
  -4  10   4        1.55       -1.10      1.49 o
  -3  10   4       63.57       54.15      2.44 o
  -2  10   4      211.21      184.43      3.58 o
  -1  10   4      247.32      239.44      4.39 o
   0  10   4      252.59      251.84      4.42 o
   1  10   4     1977.93     1994.18     24.18 o
   2  10   4        3.95        3.72      1.46 o
   3  10   4        0.41       -0.71      1.44 o
   4  10   4       27.12       24.85      1.98 o
   5  10   4       14.39       11.65      1.89 o
   6  10   4       11.04        8.01      2.07 o
   7  10   4       11.44        9.28      2.51 o
   8  10   4       45.51       42.54      3.59 o
  -7  11   4       13.17        8.80      3.00 o
  -6  11   4        7.42        2.88      2.21 o
  -5  11   4        0.21       -1.59      1.59 o
  -4  11   4       41.30       46.59      2.57 o
  -3  11   4       10.56        9.31      1.80 o
  -2  11   4       79.56       69.59      2.63 o
  -1  11   4      572.92      583.93      8.29 o
   0  11   4      309.47      321.03      5.61 o
   1  11   4       85.35       88.39      2.64 o
   2  11   4       11.16       10.49      1.66 o
   3  11   4      137.31      142.72      3.87 o
   4  11   4      108.40      106.49      3.53 o
   5  11   4       10.08        7.02      1.98 o
   6  11   4        3.70        2.94      2.33 o
   7  11   4       71.43       82.20      4.59 o
  -7  12   4        1.32        1.12      3.01 o
  -6  12   4       12.03       11.73      2.77 o
  -5  12   4        0.38       -1.87      1.87 o
  -4  12   4        2.73        0.72      1.90 o
  -3  12   4       11.74        8.80      1.94 o
  -2  12   4        7.11        8.68      1.85 o
  -1  12   4      400.10      427.49      6.71 o
   0  12   4       33.32       30.55      2.13 o
   1  12   4        1.32       -1.71      1.71 o
   2  12   4      140.34      141.74      4.93 o
   3  12   4        6.02        6.18      1.87 o
   4  12   4        5.92        9.84      1.96 o
   5  12   4       12.73       11.71      2.20 o
   6  12   4        5.61        6.84      2.64 o
   7  12   4        1.20       -1.32      2.92 o
  -6  13   4        9.41       12.27      2.99 o
  -5  13   4       25.57       25.84      2.59 o
  -4  13   4        3.88        3.12      2.18 o
  -3  13   4      424.50      441.09      8.45 o
  -2  13   4       61.33       72.52      3.15 o
  -1  13   4       11.13       12.85      2.01 o
   0  13   4       46.93       38.36      2.30 o
   1  13   4       16.29       18.72      2.09 o
   2  13   4       34.27       26.60      2.51 o
   3  13   4       24.33       22.72      2.48 o
   4  13   4       48.27       56.12      3.07 o
   5  13   4      225.26      264.43      7.23 o
   6  13   4       29.69       31.85      3.45 o
  -5  14   4       23.56       18.74      2.82 o
  -4  14   4       30.87       38.24      2.98 o
  -3  14   4      219.35      243.48      6.38 o
  -2  14   4        6.55        7.31      2.22 o
  -1  14   4       65.54       63.42      3.16 o
   0  14   4       14.10       10.32      2.27 o
   1  14   4       13.26       10.11      2.21 o
   2  14   4       73.26       76.21      4.07 o
   3  14   4       21.59       26.89      2.76 o
   4  14   4       32.55       38.99      2.93 o
   5  14   4       18.77       26.48      3.14 o
  -4  15   4        0.84        6.87      2.66 o
  -3  15   4        4.76        9.38      2.62 o
  -2  15   4       16.04       11.88      2.60 o
  -1  15   4        0.75       -2.39      2.39 o
   0  15   4        1.08       -2.16      2.16 o
   1  15   4       20.54       22.87      2.70 o
   2  15   4        3.88        4.11      2.42 o
   3  15   4       19.20       23.69      2.86 o
   4  15   4       35.02       39.21      3.98 o
  -2  16   4       20.79       21.87      3.37 o
  -1  16   4        0.85       -2.61      2.61 o
   0  16   4       12.53        9.42      2.80 o
   1  16   4      105.63      111.48      7.40 o
   2  16   4        7.64       13.53      3.25 o
 -10   1   5        2.59        2.07      3.22 o
  -9   1   5        2.47       -2.25      2.25 o
  -8   1   5        9.59        5.72      2.08 o
  -7   1   5       46.16       41.18      1.79 o
  -6   1   5        0.42       -0.65      0.65 o
  -5   1   5      233.24      233.70      3.00 o
  -4   1   5       74.49       79.58      1.52 o
  -3   1   5      127.41      141.51      2.24 o
  -2   1   5       24.62       19.14      0.62 o
  -1   1   5       81.19       76.56      1.02 o
   0   1   5      128.42      146.78      1.55 o
   1   1   5       20.38       19.82      0.63 o
   2   1   5     1914.16     1971.88     19.87 o
   3   1   5       59.54       73.91      1.97 o
   4   1   5      664.67      725.90      9.20 o
   5   1   5       21.37       23.73      1.46 o
   6   1   5      296.80      300.16      4.85 o
   7   1   5       20.72       11.20      1.87 o
   8   1   5       27.32       18.31      2.09 o
   9   1   5        7.51        1.81      2.50 o
  10   1   5        0.04       -3.37      3.37 o
 -10   2   5       37.81       50.69      6.51 o
  -9   2   5        6.08        1.87      2.37 o
  -8   2   5        0.09       -1.80      1.80 o
  -7   2   5       16.05       10.96      1.49 o
  -6   2   5       24.61       21.72      1.00 o
  -5   2   5       30.88       32.97      0.94 o
  -4   2   5        8.88        6.00      0.77 o
  -3   2   5       16.25       16.44      0.90 o
  -2   2   5       42.53       29.68      0.77 o
  -1   2   5        0.51        1.58      0.37 o
   0   2   5     1370.83     1384.46     11.63 o
   1   2   5        1.25        0.54      0.54 o
   2   2   5     2789.18     2994.33     30.46 o
   3   2   5        1.81        1.36      0.69 o
   4   2   5      246.78      250.83      3.90 o
   5   2   5       92.08       94.18      2.43 o
   6   2   5      224.51      221.63      3.84 o
   7   2   5        7.73        6.15      1.79 o
   8   2   5       20.38       16.69      2.21 o
   9   2   5        0.04       -0.81      2.42 o
  10   2   5       38.53       40.60      4.80 o
 -10   3   5       46.76       49.97      4.97 o
  -9   3   5       28.44       32.42      3.60 o
  -8   3   5        0.33       -1.65      1.65 o
  -7   3   5        0.22       -1.77      1.77 o
  -6   3   5       87.72       92.92      2.14 o
  -5   3   5       22.39       19.83      0.79 o
  -4   3   5       12.13       15.70      0.88 o
  -3   3   5      148.61      153.93      2.37 o
  -2   3   5      308.73      341.15      3.48 o
  -1   3   5      787.00      857.83      8.19 o
   0   3   5     3285.61     3584.96     30.88 o
   1   3   5       23.71       28.96      1.02 o
   2   3   5      565.35      682.95      7.90 o
   3   3   5        7.37        5.19      0.91 o
   4   3   5      178.01      186.71      3.37 o
   5   3   5       30.37       35.18      1.75 o
   6   3   5        2.47       -1.44      1.44 o
   7   3   5        0.69       -1.71      1.71 o
   8   3   5       19.96       26.59      2.44 o
   9   3   5       19.56       22.08      2.99 o
  10   3   5        2.59        3.69      4.04 o
 -10   4   5        6.99       10.30      3.96 o
  -9   4   5        7.62        4.86      2.72 o
  -8   4   5       91.88       97.84      3.85 o
  -7   4   5        6.40        3.71      1.69 o
  -6   4   5        0.01       -1.74      1.74 o
  -5   4   5       16.13       13.74      0.75 o
  -4   4   5       13.73       13.85      0.64 o
  -3   4   5      156.07      159.50      2.14 o
  -2   4   5       15.51       17.89      0.59 o
  -1   4   5      292.02      329.05      3.42 o
   0   4   5     1334.88     1434.56     13.97 o
   1   4   5      726.78      780.98      8.42 o
   2   4   5      160.39      152.76      2.56 o
   3   4   5       50.27       53.44      1.82 o
   4   4   5        4.62        2.85      1.08 o
   5   4   5       79.37       79.42      3.30 o
   6   4   5        5.69        0.97      1.55 o
   7   4   5       45.62       40.15      2.30 o
   8   4   5      231.40      234.62      5.30 o
   9   4   5        3.39        1.93      2.65 o
 -10   5   5        1.19       -0.43      3.74 o
  -9   5   5        0.23       -1.70      2.85 o
  -8   5   5       84.89       80.20      3.73 o
  -7   5   5       44.08       42.15      2.86 o
  -6   5   5        0.06       -1.50      1.50 o
  -5   5   5       15.83       12.58      1.21 o
  -4   5   5      125.46      145.02      2.30 o
  -3   5   5       78.30       72.30      1.40 o
  -2   5   5     2476.40     2555.62     25.76 o
  -1   5   5       10.60       11.54      0.64 o
   0   5   5      393.81      470.15      5.32 o
   1   5   5      837.53      917.42     10.65 o
   2   5   5       47.97       59.54      2.49 o
   3   5   5      345.74      377.11      5.22 o
   4   5   5       69.37       61.47      2.28 o
   5   5   5       31.83       28.39      1.77 o
   6   5   5       17.22       18.50      1.89 o
   7   5   5       15.75       19.91      2.07 o
   8   5   5        7.97        2.19      2.13 o
   9   5   5        0.47        1.30      2.64 o
  -9   6   5        3.88        1.35      3.01 o
  -8   6   5       17.43       18.44      3.17 o
  -7   6   5       54.93       55.75      3.01 o
  -6   6   5        5.64        3.75      1.51 o
  -5   6   5        2.13       -0.44      1.29 o
  -4   6   5      140.56      136.17      2.20 o
  -3   6   5      204.46      195.85      2.72 o
  -2   6   5      328.99      360.46      4.51 o
  -1   6   5        0.38       -0.26      0.58 o
   0   6   5        5.83        6.96      0.76 o
   1   6   5       13.17       14.77      1.07 o
   2   6   5       61.05       60.93      2.14 o
   3   6   5      240.64      263.04      4.10 o
   4   6   5      487.54      506.55      6.89 o
   5   6   5        0.46        2.51      1.44 o
   6   6   5      148.38      143.67      3.48 o
   7   6   5        0.31       -1.24      1.80 o
   8   6   5        0.63       -0.38      2.34 o
   9   6   5       29.82       35.09      3.37 o
  -9   7   5        0.05       -2.30      3.00 o
  -8   7   5        1.76        3.54      2.98 o
  -7   7   5        3.35        0.48      2.08 o
  -6   7   5       51.38       50.89      2.04 o
  -5   7   5       14.29       10.51      1.50 o
  -4   7   5      618.70      627.57      7.70 o
  -3   7   5      153.66      150.52      2.51 o
  -2   7   5       63.33       82.36      1.82 o
  -1   7   5      615.29      628.30      6.98 o
   0   7   5       40.00       37.02      1.34 o
   1   7   5       60.61       64.19      2.94 o
   2   7   5        6.76        5.53      1.15 o
   3   7   5       20.43       14.01      1.43 o
   4   7   5      154.84      157.01      3.57 o
   5   7   5      358.95      384.22      5.81 o
   6   7   5       15.56       15.10      1.85 o
   7   7   5       18.07       18.47      2.31 o
   8   7   5        0.49       -1.92      2.38 o
   9   7   5        0.03       -2.71      2.71 o
  -9   8   5        2.56        0.56      3.33 o
  -8   8   5       19.76       20.96      3.59 o
  -7   8   5       14.62       10.17      2.37 o
  -6   8   5        9.19        8.67      1.69 o
  -5   8   5       13.42       10.03      1.73 o
  -4   8   5        7.11        7.25      1.35 o
  -3   8   5        8.10        2.57      0.92 o
  -2   8   5       89.85       80.42      1.96 o
  -1   8   5       53.84       67.32      1.99 o
   0   8   5        9.57       14.85      1.20 o
   1   8   5       32.81       30.15      1.52 o
   2   8   5      387.55      390.02      5.90 o
   3   8   5      130.04      136.52      3.74 o
   4   8   5      469.88      459.63      6.70 o
   5   8   5      114.39      124.47      3.80 o
   6   8   5       71.55       67.86      2.66 o
   7   8   5       15.65       10.68      2.29 o
   8   8   5        0.25       -2.43      2.43 o
  -8   9   5        6.89        8.20      3.49 o
  -7   9   5       25.45       15.34      2.74 o
  -6   9   5      165.11      161.89      4.46 o
  -5   9   5        3.88        1.68      1.25 o
  -4   9   5       48.42       38.27      1.93 o
  -3   9   5        0.11       -1.19      1.19 o
  -2   9   5       15.24        3.83      1.29 o
  -1   9   5      212.23      222.41      3.66 o
   0   9   5      163.31      165.22      3.22 o
   1   9   5      127.23      130.00      2.95 o
   2   9   5      260.06      262.88      4.52 o
   3   9   5       92.69       91.53      3.67 o
   4   9   5        0.01       -1.38      1.38 o
   5   9   5       96.01       94.48      3.51 o
   6   9   5        3.77       -0.87      1.82 o
   7   9   5       72.78       66.84      3.86 o
   8   9   5       20.21       13.62      2.95 o
  -8  10   5       13.67        6.33      3.42 o
  -7  10   5       32.47       29.96      3.18 o
  -6  10   5       32.00       31.85      2.76 o
  -5  10   5       66.98       69.73      2.54 o
  -4  10   5       14.56       13.08      1.78 o
  -3  10   5      134.45      125.40      3.35 o
  -2  10   5       97.53       89.79      3.59 o
  -1  10   5        0.24       -1.37      1.37 o
   0  10   5       88.95       97.25      3.65 o
   1  10   5      921.73      948.93     12.00 o
   2  10   5      157.94      166.03      3.56 o
   3  10   5       11.28        6.71      1.61 o
   4  10   5       24.20       30.45      2.09 o
   5  10   5        2.30       -0.69      1.74 o
   6  10   5        7.95        1.91      1.97 o
   7  10   5        8.25        2.92      2.57 o
  -7  11   5        0.58       -1.76      2.69 o
  -6  11   5       19.61       19.37      2.72 o
  -5  11   5       10.19        6.96      1.86 o
  -4  11   5       32.59       31.80      2.21 o
  -3  11   5        9.78        8.12      1.79 o
  -2  11   5       45.96       54.11      2.36 o
  -1  11   5        0.78        4.77      1.65 o
   0  11   5      325.91      336.81      5.66 o
   1  11   5       75.43       98.40      4.10 o
   2  11   5       87.13       90.87      2.69 o
   3  11   5       75.58       81.99      3.18 o
   4  11   5        0.00       -1.26      1.75 o
   5  11   5        1.57       -1.91      1.91 o
   6  11   5        4.15       -0.51      2.17 o
   7  11   5        0.28       -2.80      2.80 o
  -7  12   5       64.00       83.79      6.65 o
  -6  12   5        6.88        4.17      2.56 o
  -5  12   5        4.35        1.23      2.11 o
  -4  12   5       20.43       20.76      2.22 o
  -3  12   5       20.70       26.28      2.23 o
  -2  12   5      268.97      288.43      5.70 o
  -1  12   5      690.22      718.66     10.40 o
   0  12   5      230.44      247.21      4.94 o
   1  12   5       66.56       59.65      2.56 o
   2  12   5        9.38       12.64      1.91 o
   3  12   5      265.36      297.15      5.77 o
   4  12   5       21.59       24.46      2.35 o
   5  12   5        0.34       -2.19      2.19 o
   6  12   5        2.76       -2.79      2.79 o
  -6  13   5       32.48       35.53      3.40 o
  -5  13   5       17.06       23.13      2.86 o
  -4  13   5       15.84       17.15      2.37 o
  -3  13   5      230.67      244.74      5.85 o
  -2  13   5      217.76      242.68      5.38 o
  -1  13   5       10.14       11.43      2.02 o
   0  13   5        0.05       -1.79      1.79 o
   1  13   5       16.73       12.43      2.10 o
   2  13   5        1.44       -1.96      1.96 o
   3  13   5      151.59      181.08      5.31 o
   4  13   5       12.85       16.01      2.47 o
   5  13   5       36.28       43.06      3.06 o
  -5  14   5       80.17       89.32      4.55 o
  -4  14   5      113.20      125.81      4.42 o
  -3  14   5      158.59      184.46      5.02 o
  -2  14   5       80.47       81.12      4.66 o
  -1  14   5       18.46       17.92      2.51 o
   0  14   5        3.10        0.33      2.02 o
   1  14   5       10.43        8.41      2.31 o
   2  14   5        3.64       -2.06      2.06 o
   3  14   5       49.63       46.75      3.04 o
   4  14   5       25.35       28.12      2.97 o
  -4  15   5      114.24      109.83      5.35 o
  -3  15   5        4.82        8.53      2.64 o
  -2  15   5        4.02        1.60      2.43 o
  -1  15   5       25.49       27.92      3.03 o
   0  15   5        0.08       -0.71      2.42 o
   1  15   5        0.32       -2.26      2.26 o
   2  15   5        3.22        5.73      2.52 o
   3  15   5       54.96       51.06      3.52 o
  -1  16   5        0.98       -2.56      2.93 o
   0  16   5        5.20        6.25      3.00 o
   1  16   5        0.60       -1.27      2.84 o
 -10   0   6        0.48        0.64      5.93 o
  -9   0   6       16.18       11.49      3.60 o
  -8   0   6       74.30       73.55      5.12 o
  -7   0   6        2.53       -1.18      1.87 o
  -6   0   6       22.00       22.77      1.58 o
  -5   0   6      101.78       96.58      3.32 o
  -4   0   6      396.52      427.80      7.62 o
  -3   0   6     2881.45     3113.59     47.71 o
  -2   0   6     2276.53     2336.29     30.43 o
  -1   0   6      535.73      529.39      6.53 o
   0   0   6      157.78      135.26      2.26 o
   1   0   6      279.49      330.82      5.16 o
   2   0   6       83.20       73.45      2.70 o
   3   0   6      528.08      530.88      9.86 o
   4   0   6      455.00      472.82      9.20 o
   5   0   6        3.16       -0.83      1.79 o
   6   0   6       71.18       62.43      3.49 o
   7   0   6        6.00        2.59      2.39 o
   8   0   6       33.38       41.10      3.46 o
   9   0   6        0.03        0.12      3.28 o
 -10   1   6       16.50       20.78      4.79 o
  -9   1   6       59.29       62.65      4.36 o
  -8   1   6        1.41       -2.47      2.47 o
  -7   1   6        3.36        0.56      1.28 o
  -6   1   6       14.53       15.23      0.98 o
  -5   1   6      435.97      444.55      5.49 o
  -4   1   6      284.40      310.56      4.36 o
  -3   1   6      534.60      550.77      6.45 o
  -2   1   6     1828.31     1918.84     18.72 o
  -1   1   6      858.96      985.26      8.71 o
   0   1   6     1622.52     1678.08     14.10 o
   1   1   6      155.52      145.76      1.91 o
   2   1   6      970.57      988.38     10.76 o
   3   1   6      311.29      338.52      4.85 o
   4   1   6      285.89      300.51      4.47 o
   5   1   6       24.71       26.12      1.48 o
   6   1   6        0.27       -1.33      1.33 o
   7   1   6        3.58        0.30      1.69 o
   8   1   6        0.68       -1.82      1.82 o
   9   1   6        0.03       -0.53      2.28 o
 -10   2   6       22.67       26.74      4.08 o
  -9   2   6       21.19       19.20      3.42 o
  -8   2   6        0.40       -3.20      3.20 o
  -7   2   6       51.55       41.95      1.89 o
  -6   2   6      182.76      183.01      3.76 o
  -5   2   6       52.33       62.74      1.83 o
  -4   2   6      165.42      170.10      3.00 o
  -3   2   6       31.11       35.37      1.25 o
  -2   2   6      257.54      277.28      2.82 o
  -1   2   6     1184.74     1300.49     11.63 o
   0   2   6      212.34      218.98      2.36 o
   1   2   6      207.76      216.16      2.78 o
   2   2   6      122.42      151.79      2.66 o
   3   2   6       20.68       18.70      1.06 o
   4   2   6      145.11      151.09      3.04 o
   5   2   6      109.46      103.92      3.18 o
   6   2   6       65.75       62.12      2.65 o
   7   2   6        3.11       -1.59      1.59 o
   8   2   6       21.80       15.26      2.23 o
   9   2   6        0.12       -2.47      2.47 o
 -10   3   6        0.34       -2.48      3.33 o
  -9   3   6        9.72        6.17      3.21 o
  -8   3   6       15.63       11.79      2.70 o
  -7   3   6      562.52      579.47     12.13 o
  -6   3   6      104.32       93.59      2.63 o
  -5   3   6       33.91       31.46      1.65 o
  -4   3   6      648.74      650.16     10.02 o
  -3   3   6        4.83        7.89      0.68 o
  -2   3   6      175.83      193.60      2.21 o
  -1   3   6     1092.22     1233.76     11.61 o
   0   3   6      235.75      250.51      3.00 o
   1   3   6      176.48      184.21      2.69 o
   2   3   6      479.90      549.96      6.83 o
   3   3   6      144.16      130.54      2.54 o
   4   3   6       40.09       33.58      1.97 o
   5   3   6       30.44       25.27      1.74 o
   6   3   6      112.98       97.40      2.85 o
   7   3   6        4.32        3.63      1.77 o
   8   3   6       11.02        9.37      2.26 o
   9   3   6       26.43       34.92      3.33 o
 -10   4   6        3.42        0.13      4.77 o
  -9   4   6        2.19       -3.07      6.07 o
  -8   4   6       70.59       65.51      3.63 o
  -7   4   6       41.19       46.02      4.49 o
  -6   4   6       41.61       42.04      2.03 o
  -5   4   6        3.20        2.62      0.79 o
  -4   4   6      108.68      108.48      1.97 o
  -3   4   6        9.47        8.50      0.59 o
  -2   4   6       16.22       18.45      0.61 o
  -1   4   6        1.34       -0.33      0.47 o
   0   4   6     1704.21     1919.85     18.71 o
   1   4   6      981.81     1161.04     12.18 o
   2   4   6     1183.58     1262.10     14.42 o
   3   4   6      317.76      354.92      4.99 o
   4   4   6       46.93       41.48      1.77 o
   5   4   6       27.27       22.14      1.76 o
   6   4   6       41.38       38.96      2.14 o
   7   4   6        6.00        4.51      1.90 o
   8   4   6        0.04        2.56      2.12 o
   9   4   6        1.05        0.10      2.64 o
  -9   5   6       43.02       45.10      3.65 o
  -8   5   6       29.53       25.35      3.10 o
  -7   5   6       22.12       17.73      2.63 o
  -6   5   6       56.66       58.77      2.79 o
  -5   5   6      638.10      630.75      8.73 o
  -4   5   6      132.23      129.69      2.11 o
  -3   5   6      103.64       91.36      1.66 o
  -2   5   6        3.73        9.29      0.69 o
  -1   5   6      354.20      390.92      4.41 o
   0   5   6      440.51      556.72      6.74 o
   1   5   6      299.62      323.96      4.27 o
   2   5   6       71.41       79.88      1.98 o
   3   5   6      215.26      226.49      3.83 o
   4   5   6       77.34       65.39      2.97 o
   5   5   6       50.51       40.58      1.95 o
   6   5   6       15.06       10.65      1.84 o
   7   5   6       21.63       28.45      2.34 o
   8   5   6       38.00       37.24      2.79 o
   9   5   6       16.44       18.59      3.15 o
  -9   6   6        0.05       -2.60      2.60 o
  -8   6   6        4.66        1.71      2.71 o
  -7   6   6       42.70       40.44      3.62 o
  -6   6   6       98.07       96.29      3.08 o
  -5   6   6      106.34      104.65      3.17 o
  -4   6   6       99.96      103.96      2.67 o
  -3   6   6      168.28      155.98      2.68 o
  -2   6   6      609.71      704.35      8.09 o
  -1   6   6       12.17       10.19      0.72 o
   0   6   6      384.81      411.05      5.49 o
   1   6   6       11.46       10.52      1.06 o
   2   6   6      108.50      109.49      2.39 o
   3   6   6      679.83      750.95      9.39 o
   4   6   6      175.74      176.71      4.05 o
   5   6   6      267.19      268.62      4.61 o
   6   6   6      112.53      117.03      3.35 o
   7   6   6        3.81       -0.47      1.93 o
   8   6   6       32.43       37.90      3.00 o
   9   6   6       15.43       12.96      3.04 o
  -9   7   6        1.00       -2.89      2.89 o
  -8   7   6        8.73        7.07      3.02 o
  -7   7   6        5.68        4.80      2.67 o
  -6   7   6       34.18       37.42      2.09 o
  -5   7   6       63.87       63.69      2.40 o
  -4   7   6      196.22      201.32      3.66 o
  -3   7   6     2008.24     1991.09     22.26 o
  -2   7   6      680.41      728.37      8.74 o
  -1   7   6       55.60       54.50      1.41 o
   0   7   6       97.92       96.70      2.25 o
   1   7   6      298.70      327.33      4.65 o
   2   7   6      122.05      119.35      2.74 o
   3   7   6       38.44       30.88      1.81 o
   4   7   6      137.24      136.69      3.17 o
   5   7   6       98.37       92.21      2.84 o
   6   7   6        7.19        9.88      1.96 o
   7   7   6        0.89        0.97      2.18 o
   8   7   6        2.87        2.44      2.55 o
  -9   8   6        8.45        8.51      3.46 o
  -8   8   6       16.92       13.93      3.42 o
  -7   8   6        0.55       -1.60      2.53 o
  -6   8   6       15.76       14.48      1.90 o
  -5   8   6       31.48       29.16      1.87 o
  -4   8   6      495.89      501.93      9.89 o
  -3   8   6      215.59      211.49      3.39 o
  -2   8   6        1.61        9.99      1.20 o
  -1   8   6      583.97      582.15      6.58 o
   0   8   6        3.75        3.86      1.03 o
   1   8   6       23.23       22.21      1.47 o
   2   8   6        8.29        7.51      1.48 o
   3   8   6        2.65       -1.41      1.41 o
   4   8   6        6.00        1.02      1.44 o
   5   8   6        4.15        6.06      1.71 o
   6   8   6       90.12       81.54      3.01 o
   7   8   6      212.59      233.51      5.45 o
   8   8   6        8.94       10.40      2.83 o
  -8   9   6        0.35        2.31      3.23 o
  -7   9   6        2.59        3.49      2.86 o
  -6   9   6      189.07      182.19      4.98 o
  -5   9   6       22.80       20.93      1.87 o
  -4   9   6      232.67      228.82      4.37 o
  -3   9   6       72.10       69.33      3.45 o
  -2   9   6       82.45       70.78      2.25 o
  -1   9   6     2326.11     2393.44     29.79 o
   0   9   6      220.37      250.86      4.04 o
   1   9   6       10.71       10.55      1.50 o
   2   9   6      230.49      218.04      4.09 o
   3   9   6       27.23       31.86      1.92 o
   4   9   6       21.34       20.29      1.83 o
   5   9   6       46.34       50.15      3.00 o
   6   9   6       21.23       27.87      2.45 o
   7   9   6       41.12       38.65      2.92 o
   8   9   6        3.43        4.32      3.09 o
  -8  10   6       31.86       29.14      4.24 o
  -7  10   6       15.02       14.81      3.41 o
  -6  10   6      166.44      161.03      4.86 o
  -5  10   6        0.41       -1.75      1.75 o
  -4  10   6        5.83        2.90      1.51 o
  -3  10   6        2.02       -0.75      1.56 o
  -2  10   6       54.93       56.53      2.30 o
  -1  10   6      145.49      147.29      3.36 o
   0  10   6       31.39       49.16      2.16 o
   1  10   6      939.45      996.47     13.63 o
   2  10   6      127.37      134.13      3.27 o
   3  10   6       16.46       18.49      1.92 o
   4  10   6       14.15       11.80      1.89 o
   5  10   6        2.23       -0.51      1.78 o
   6  10   6        4.50       -2.11      2.11 o
   7  10   6        2.61       -1.13      2.54 o
  -7  11   6       21.70       16.95      3.72 o
  -6  11   6        9.66        4.40      2.48 o
  -5  11   6        5.13        4.53      2.31 o
  -4  11   6        9.93        7.18      1.81 o
  -3  11   6       36.46       40.33      2.72 o
  -2  11   6       77.10       74.41      2.89 o
  -1  11   6        2.85        3.22      1.64 o
   0  11   6      513.77      518.16      7.94 o
   1  11   6      797.49      835.85     11.67 o
   2  11   6       12.33       26.97      2.06 o
   3  11   6      321.35      349.30      6.29 o
   4  11   6       13.19       14.17      2.18 o
   5  11   6        6.19        2.99      2.08 o
   6  11   6        0.75       -2.26      2.26 o
   7  11   6        0.16       -2.71      2.71 o
  -6  12   6        0.11       -2.68      2.68 o
  -5  12   6       58.64       63.60      3.59 o
  -4  12   6       38.75       45.35      2.59 o
  -3  12   6       42.78       46.58      2.63 o
  -2  12   6      107.09       98.54      4.93 o
  -1  12   6        8.93       11.68      2.14 o
   0  12   6      118.13      107.60      4.24 o
   1  12   6       21.81       15.94      1.94 o
   2  12   6       18.69       20.41      2.14 o
   3  12   6      637.77      686.21     12.09 o
   4  12   6        0.39       -0.23      2.04 o
   5  12   6        1.29       -0.08      2.32 o
   6  12   6        9.26        6.09      3.08 o
  -6  13   6        0.20       -3.24      3.24 o
  -5  13   6       13.62       12.16      3.01 o
  -4  13   6        7.49       14.68      2.32 o
  -3  13   6       68.19       94.91      4.36 o
  -2  13   6      357.09      375.67      7.86 o
  -1  13   6       11.40        9.76      2.28 o
   0  13   6       44.99       42.91      2.60 o
   1  13   6       59.93       61.16      2.77 o
   2  13   6       31.42       37.28      2.66 o
   3  13   6      260.52      271.29      5.95 o
   4  13   6        1.89       13.33      2.45 o
   5  13   6      115.61      102.80      3.93 o
  -5  14   6       42.62       52.60      4.24 o
  -4  14   6      171.81      177.91      5.79 o
  -3  14   6       85.02       97.33      3.88 o
  -2  14   6       20.15       17.36      2.60 o
  -1  14   6        3.73        4.32      2.25 o
   0  14   6        1.50       -2.19      2.19 o
   1  14   6        0.01       -2.04      2.04 o
   2  14   6       12.37       10.80      2.57 o
   3  14   6        0.15       -1.25      2.41 o
   4  14   6       34.10       40.37      3.18 o
  -3  15   6       28.23       29.10      3.06 o
  -2  15   6       10.94        2.74      2.46 o
  -1  15   6       15.41       17.48      2.91 o
   0  15   6       34.13       36.86      3.21 o
   1  15   6       17.37       12.74      2.88 o
   2  15   6       26.11       19.57      2.78 o
   3  15   6        0.04       -2.99      2.99 o
 -10   1   7        3.53       11.96      4.58 o
  -9   1   7      201.00      233.14      9.77 o
  -8   1   7       15.44       12.64      2.73 o
  -7   1   7        2.44       -2.36      2.36 o
  -6   1   7       14.43       12.93      1.22 o
  -5   1   7       81.10       86.12      2.50 o
  -4   1   7      137.86      144.00      2.72 o
  -3   1   7     1097.09     1244.41     12.35 o
  -2   1   7       85.21       89.24      1.30 o
  -1   1   7     1216.56     1309.72     11.32 o
   0   1   7       25.97       20.78      0.76 o
   1   1   7        0.00        0.00      0.68 o
   2   1   7        2.73        4.82      0.87 o
   3   1   7        5.52        5.48      1.06 o
   4   1   7      123.92      116.92      2.68 o
   5   1   7       64.94       57.98      2.11 o
   6   1   7        0.04       -1.39      1.39 o
   7   1   7       32.20       38.49      2.44 o
   8   1   7        0.47       -1.62      1.96 o
   9   1   7        5.55        9.09      2.59 o
 -10   2   7        0.00       -4.00      4.00 o
  -9   2   7      135.46      139.20     11.36 o
  -8   2   7        8.23       15.83      2.79 o
  -7   2   7       81.47       76.02      3.73 o
  -6   2   7        6.53        7.62      1.23 o
  -5   2   7      508.09      521.49      9.06 o
  -4   2   7       71.94       74.09      1.99 o
  -3   2   7      894.71      890.22     10.82 o
  -2   2   7      120.26      122.29      1.54 o
  -1   2   7      976.86     1129.31     10.39 o
   0   2   7      293.76      316.41      3.38 o
   1   2   7     1734.72     1920.91     19.73 o
   2   2   7      643.08      636.64      7.39 o
   3   2   7        3.96       -0.54      0.87 o
   4   2   7        1.39        0.26      0.97 o
   5   2   7        0.08       -1.32      1.32 o
   6   2   7        3.34       -0.36      1.46 o
   7   2   7        0.71       -0.75      1.81 o
   8   2   7       36.52       43.40      2.89 o
   9   2   7        4.42        4.87      2.55 o
 -10   3   7        0.10       -1.46      4.53 o
  -9   3   7       34.22       32.75      5.17 o
  -8   3   7        8.20       15.05      3.01 o
  -7   3   7      252.84      295.41      9.71 o
  -6   3   7      144.61      147.36      3.77 o
  -5   3   7      228.31      243.53      4.88 o
  -4   3   7       94.28       90.71      2.39 o
  -3   3   7       64.09       70.30      1.49 o
  -2   3   7      171.53      160.15      1.97 o
  -1   3   7      182.16      184.09      2.30 o
   0   3   7       31.84       36.56      0.99 o
   1   3   7      693.86      794.97      8.67 o
   2   3   7      100.77       95.60      2.18 o
   3   3   7        0.44        0.05      1.02 o
   4   3   7        2.32       -1.21      1.21 o
   5   3   7       18.98       19.56      1.77 o
   6   3   7       12.97        8.48      1.71 o
   7   3   7       24.42       18.45      2.18 o
   8   3   7       18.08       18.19      2.50 o
   9   3   7        0.04       -1.72      2.71 o
  -9   4   7       26.36       21.18      3.66 o
  -8   4   7        3.43       -0.99      2.46 o
  -7   4   7      747.99      741.69     22.04 o
  -6   4   7       20.17       33.80      2.05 o
  -5   4   7      798.11      803.86     13.06 o
  -4   4   7        0.11       -0.62      0.62 o
  -3   4   7       17.51       22.45      0.75 o
  -2   4   7       79.13       88.13      1.39 o
  -1   4   7       10.62        6.83      0.66 o
   0   4   7        0.01       -0.56      0.56 o
   1   4   7      184.69      179.95      2.75 o
   2   4   7       14.78       21.10      1.24 o
   3   4   7      550.31      597.99      7.69 o
   4   4   7      189.57      189.34      4.50 o
   5   4   7        0.07       -1.40      1.40 o
   6   4   7       46.49       37.01      2.16 o
   7   4   7        0.45        0.03      1.88 o
   8   4   7        0.50        0.80      2.22 o
   9   4   7        2.28       -0.27      2.82 o
  -9   5   7       59.13       58.59      5.14 o
  -8   5   7       17.53       14.82      2.63 o
  -7   5   7       10.97       10.97      2.79 o
  -6   5   7        3.90        5.17      1.61 o
  -5   5   7     1896.49     1884.37     31.10 o
  -4   5   7       88.44       87.86      1.88 o
  -3   5   7      105.76       96.95      1.75 o
  -2   5   7        3.83        1.35      0.52 o
  -1   5   7       10.21       11.79      0.74 o
   0   5   7       17.00       12.15      0.79 o
   1   5   7      285.32      295.44      4.06 o
   2   5   7       18.03       17.78      1.28 o
   3   5   7       30.67       28.26      2.21 o
   4   5   7       45.32       39.50      2.27 o
   5   5   7        0.60       -1.46      1.46 o
   6   5   7        0.10       -1.66      1.66 o
   7   5   7       17.20       17.16      2.19 o
   8   5   7       11.10       12.04      2.48 o
   9   5   7       11.84       12.92      3.12 o
  -9   6   7       41.78       43.33      4.58 o
  -8   6   7        0.31       -2.49      2.49 o
  -7   6   7       12.52       10.13      2.59 o
  -6   6   7        0.05       -1.91      1.91 o
  -5   6   7       79.54       70.33      3.26 o
  -4   6   7      177.43      181.37      3.34 o
  -3   6   7     1152.32     1116.07     12.13 o
  -2   6   7        3.64        5.98      0.80 o
  -1   6   7        3.66        2.75      0.68 o
   0   6   7      117.94      105.43      2.03 o
   1   6   7        3.78        2.57      0.95 o
   2   6   7        3.54        1.00      1.01 o
   3   6   7        0.00       -1.25      1.25 o
   4   6   7        9.22        3.28      1.41 o
   5   6   7       61.48       54.70      2.55 o
   6   6   7       22.39       18.24      2.10 o
   7   6   7       16.33       16.58      2.31 o
   8   6   7       33.76       37.68      2.95 o
  -9   7   7       21.84       23.57      3.40 o
  -8   7   7        6.37        6.19      2.86 o
  -7   7   7        5.22       -2.18      2.47 o
  -6   7   7       28.81       26.81      2.84 o
  -5   7   7       10.30        7.84      1.53 o
  -4   7   7       95.93       95.47      2.71 o
  -3   7   7      986.58      954.03     12.01 o
  -2   7   7      236.79      249.92      3.76 o
  -1   7   7      341.10      327.27      4.17 o
   0   7   7        4.51        3.24      0.90 o
   1   7   7       14.63       12.26      1.28 o
   2   7   7       26.17       25.10      1.45 o
   3   7   7      108.68       88.40      3.95 o
   4   7   7        9.48       10.65      1.58 o
   5   7   7      111.07      108.46      4.11 o
   6   7   7       53.14       53.24      2.65 o
   7   7   7       50.42       52.09      3.02 o
   8   7   7        0.07        5.26      2.69 o
  -8   8   7        0.64       -2.87      2.87 o
  -7   8   7        0.13       -2.51      2.51 o
  -6   8   7       28.10       30.56      3.09 o
  -5   8   7        9.59        9.93      1.73 o
  -4   8   7       72.68       69.45      2.70 o
  -3   8   7       17.57       14.00      1.48 o
  -2   8   7        1.76        9.07      1.38 o
  -1   8   7     1065.52     1080.96     12.74 o
   0   8   7       30.71       22.85      1.53 o
   1   8   7       48.74       47.40      1.99 o
   2   8   7       92.87       79.83      2.57 o
   3   8   7       27.93       21.89      1.79 o
   4   8   7        1.39       -0.22      1.47 o
   5   8   7        4.37        4.33      1.74 o
   6   8   7       23.11       26.25      2.35 o
   7   8   7       13.71       23.34      2.65 o
   8   8   7        0.34       -0.99      2.68 o
  -8   9   7        2.26       -0.39      3.15 o
  -7   9   7       19.01       22.25      3.35 o
  -6   9   7       53.45       57.53      5.58 o
  -5   9   7       39.47       30.38      2.41 o
  -4   9   7        0.22       -0.87      1.58 o
  -3   9   7       30.06       30.59      1.91 o
  -2   9   7       20.09       20.97      1.69 o
  -1   9   7      494.23      500.18      6.94 o
   0   9   7      528.42      546.70      7.98 o
   1   9   7      258.28      245.07      4.52 o
   2   9   7       21.57       13.22      1.74 o
   3   9   7        6.43        4.91      1.61 o
   4   9   7       14.56        9.81      1.76 o
   5   9   7       22.29       23.42      2.13 o
   6   9   7        2.71        3.42      2.06 o
   7   9   7        7.00        4.01      2.45 o
  -7  10   7        1.97        1.73      3.05 o
  -6  10   7       51.44       52.25      3.46 o
  -5  10   7        0.56       -1.97      1.97 o
  -4  10   7        1.40       -1.65      1.65 o
  -3  10   7        1.65        1.02      1.64 o
  -2  10   7       95.93       92.45      3.13 o
  -1  10   7        1.03       -0.34      1.41 o
   0  10   7        1.77        2.36      1.54 o
   1  10   7     1034.46     1076.01     14.37 o
   2  10   7      101.93       90.15      3.76 o
   3  10   7        0.88       -1.38      1.79 o
   4  10   7       52.25       49.27      2.51 o
   5  10   7       57.59       69.01      3.05 o
   6  10   7        0.06       -2.09      2.09 o
   7  10   7        5.02        7.85      2.96 o
  -7  11   7        5.30        0.10      3.25 o
  -6  11   7        4.45        2.46      2.64 o
  -5  11   7        8.00        9.25      2.38 o
  -4  11   7        1.53       -1.79      1.79 o
  -3  11   7       29.26       25.78      2.34 o
  -2  11   7       29.00       29.36      2.16 o
  -1  11   7       15.98       15.92      1.90 o
   0  11   7        1.52       -1.56      1.56 o
   1  11   7      144.36      141.80      3.63 o
   2  11   7      309.06      331.93      6.07 o
   3  11   7        6.40       12.14      2.05 o
   4  11   7       24.95       20.05      2.44 o
   5  11   7        0.03       -2.10      2.10 o
   6  11   7       12.18       14.53      2.83 o
  -6  12   7       31.96       36.21      3.56 o
  -5  12   7        3.62        6.40      2.53 o
  -4  12   7       53.49       60.29      3.29 o
  -3  12   7        0.34       -0.35      1.85 o
  -2  12   7        1.72        1.20      2.01 o
  -1  12   7        0.05       -1.77      1.77 o
   0  12   7       23.38       23.48      2.18 o
   1  12   7       12.47        7.20      1.96 o
   2  12   7        5.01        9.68      2.00 o
   3  12   7      518.89      576.16     12.64 o
   4  12   7       98.29      100.98      3.59 o
   5  12   7        3.18        0.95      2.56 o
   6  12   7        0.01       -2.86      2.86 o
  -5  13   7        2.13       -2.60      2.63 o
  -4  13   7        0.24        3.60      2.46 o
  -3  13   7        2.83        8.68      2.27 o
  -2  13   7       13.69        6.62      2.30 o
  -1  13   7        7.18        0.50      2.27 o
   0  13   7       22.37       25.03      2.56 o
   1  13   7       49.88       58.24      3.30 o
   2  13   7       17.79       22.62      2.55 o
   3  13   7       17.56       12.80      2.41 o
   4  13   7       20.40       18.72      2.64 o
   5  13   7      109.13      112.89      5.39 o
  -4  14   7        6.53       10.64      3.07 o
  -3  14   7       11.79       10.67      2.47 o
  -2  14   7        4.07        4.70      2.40 o
  -1  14   7        0.06       -0.45      2.29 o
   0  14   7        0.68       -0.99      2.37 o
   1  14   7        2.73        0.60      2.58 o
   2  14   7        2.09       -2.26      2.26 o
   3  14   7        0.40       -2.37      2.37 o
   4  14   7        5.80        7.06      2.74 o
  -2  15   7       14.74       17.05      2.89 o
  -1  15   7      118.49      140.56      5.24 o
   0  15   7       10.93       13.13      3.01 o
   1  15   7        0.09       -2.64      2.64 o
   2  15   7        1.78       -1.11      2.68 o
 -10   0   8       70.63      107.16     16.98 o
  -9   0   8      287.11      293.36     15.89 o
  -8   0   8        5.94       -2.12      4.16 o
  -7   0   8       22.91       23.31      6.07 o
  -6   0   8       34.33       31.77      1.89 o
  -5   0   8      492.65      510.96     10.06 o
  -4   0   8       74.68       72.75      2.20 o
  -3   0   8      332.19      342.45      5.47 o
  -2   0   8       62.73       65.10      1.72 o
  -1   0   8      694.76      833.00     10.64 o
   0   0   8     1218.28     1280.18     16.69 o
   1   0   8        2.71        4.51      1.03 o
   2   0   8       96.72      108.74      3.42 o
   3   0   8       24.90       27.32      2.08 o
   4   0   8        9.46        3.75      1.96 o
   5   0   8        5.53       -2.03      2.10 o
   6   0   8       50.67       38.94      3.15 o
   7   0   8       12.50       13.29      3.02 o
   8   0   8      199.09      230.80      7.51 o
   9   0   8       18.67       21.98      4.13 o
  -9   1   8      405.11      457.49     15.17 o
  -8   1   8       82.08       93.89      4.48 o
  -7   1   8       10.91        9.52      2.18 o
  -6   1   8        0.67       -1.03      1.03 o
  -5   1   8        0.50        0.15      0.82 o
  -4   1   8       21.41       21.38      0.83 o
  -3   1   8      324.55      355.74      4.19 o
  -2   1   8      125.82      127.91      1.73 o
  -1   1   8        0.53        0.41      0.44 o
   0   1   8      244.17      226.24      2.65 o
   1   1   8        0.22       -0.29      0.67 o
   2   1   8      515.39      520.79      6.66 o
   3   1   8        0.32       -0.94      0.94 o
   4   1   8      282.76      268.29      4.39 o
   5   1   8       25.68       23.74      1.71 o
   6   1   8       86.84       77.84      3.17 o
   7   1   8       24.55       20.19      2.26 o
   8   1   8        2.17        6.88      2.23 o
   9   1   8       25.77       32.24      3.12 o
  -9   2   8       44.11       42.66      4.70 o
  -8   2   8       42.72       64.13      3.91 o
  -7   2   8      533.10      550.99     12.73 o
  -6   2   8        1.00       -0.96      1.48 o
  -5   2   8      203.99      211.48      5.03 o
  -4   2   8       12.63       10.16      1.04 o
  -3   2   8       16.61       20.34      0.71 o
  -2   2   8      255.20      248.63      2.68 o
  -1   2   8       43.11       40.47      0.98 o
   0   2   8       11.81       14.23      0.74 o
   1   2   8        1.23       -0.03      0.73 o
   2   2   8       18.74       28.63      1.35 o
   3   2   8       17.92       13.45      1.17 o
   4   2   8       46.99       44.06      1.95 o
   5   2   8        0.04       -1.39      1.39 o
   6   2   8      146.80      134.89      4.10 o
   7   2   8        6.59        3.87      2.02 o
   8   2   8        3.93        1.94      2.17 o
   9   2   8        6.28        7.20      2.77 o
  -9   3   8       20.00       19.36      4.20 o
  -8   3   8       64.86       67.58      5.08 o
  -7   3   8      757.19      763.53     18.00 o
  -6   3   8      146.73      161.58      5.22 o
  -5   3   8      172.18      175.10      4.35 o
  -4   3   8      148.98      151.23      3.25 o
  -3   3   8        6.20        5.95      0.50 o
  -2   3   8      394.75      348.10      3.67 o
  -1   3   8       74.50       65.12      1.32 o
   0   3   8       69.96      107.01      1.75 o
   1   3   8        0.20       -0.75      0.75 o
   2   3   8       18.36       23.68      1.52 o
   3   3   8       35.37       37.19      1.63 o
   4   3   8      260.17      233.56      4.24 o
   5   3   8        9.47        2.46      1.54 o
   6   3   8       48.48       59.73      2.85 o
   7   3   8       27.98       35.22      2.55 o
   8   3   8        0.01       -2.23      2.23 o
   9   3   8        0.45       -2.40      2.62 o
  -9   4   8        6.34       13.38      3.19 o
  -8   4   8        1.48        0.71      2.59 o
  -7   4   8       64.05       71.36      6.87 o
  -6   4   8      159.69      171.86      5.90 o
  -5   4   8      166.67      172.28      4.75 o
  -4   4   8       46.35       33.46      1.28 o
  -3   4   8       21.80       21.75      0.81 o
  -2   4   8      188.10      181.02      2.42 o
  -1   4   8      175.92      191.65      2.75 o
   0   4   8        1.48       -0.03      0.61 o
   1   4   8        4.96        4.27      0.91 o
   2   4   8       25.47       23.67      1.34 o
   3   4   8        4.95       -1.04      1.04 o
   4   4   8      102.52       73.51      3.15 o
   5   4   8       43.67       46.39      2.24 o
   6   4   8       40.34       43.73      2.34 o
   7   4   8       52.35       55.52      2.77 o
   8   4   8       25.48       21.60      2.76 o
   9   4   8        1.04       -1.41      3.44 o
  -9   5   8       21.07       25.95      3.72 o
  -8   5   8       46.47       49.82      4.18 o
  -7   5   8       32.65       29.67      2.64 o
  -6   5   8      201.56      196.07      5.21 o
  -5   5   8      625.34      606.92     11.05 o
  -4   5   8      161.59      149.08      3.09 o
  -3   5   8        1.81        0.29      0.74 o
  -2   5   8       78.68       82.90      1.66 o
  -1   5   8        7.64        8.07      0.84 o
   0   5   8       17.15       11.23      0.85 o
   1   5   8        0.85        1.34      0.88 o
   2   5   8       39.34       33.22      1.60 o
   3   5   8        8.70       10.76      1.47 o
   4   5   8       12.78        5.79      1.44 o
   5   5   8       69.29       63.51      2.59 o
   6   5   8       51.67       50.40      2.58 o
   7   5   8       21.75       30.91      2.50 o
   8   5   8       23.00       25.96      2.87 o
  -9   6   8       59.92       63.06      7.30 o
  -8   6   8       12.84       16.61      2.76 o
  -7   6   8       27.44       17.59      2.76 o
  -6   6   8        9.40        7.01      2.33 o
  -5   6   8       17.13       12.50      2.05 o
  -4   6   8       33.56       30.39      1.35 o
  -3   6   8     1128.02     1123.50     13.30 o
  -2   6   8      239.22      196.33      3.03 o
  -1   6   8       14.44       12.33      0.89 o
   0   6   8       73.25       71.20      1.94 o
   1   6   8        7.68       11.59      1.16 o
   2   6   8       98.85       81.33      3.21 o
   3   6   8       24.93       17.79      1.67 o
   4   6   8       16.33       10.37      1.55 o
   5   6   8       11.62        6.03      1.75 o
   6   6   8        4.99        2.91      1.96 o
   7   6   8        9.83        9.16      2.26 o
   8   6   8       71.63       77.59      3.65 o
  -8   7   8       30.22       32.11      3.45 o
  -7   7   8        1.18       -2.57      2.57 o
  -6   7   8       41.97       37.84      3.11 o
  -5   7   8       68.82       63.71      2.57 o
  -4   7   8       42.60       45.78      1.98 o
  -3   7   8      305.42      296.12      4.98 o
  -2   7   8      638.40      622.72      7.67 o
  -1   7   8       10.69        8.72      1.13 o
   0   7   8      182.84      160.71      2.95 o
   1   7   8       79.31       87.26      2.42 o
   2   7   8      165.19      165.78      4.30 o
   3   7   8      118.74       90.02      3.22 o
   4   7   8        3.17        0.07      1.48 o
   5   7   8       23.44       20.29      2.05 o
   6   7   8        0.92       -1.93      1.93 o
   7   7   8       11.87       12.07      2.51 o
   8   7   8      118.39      122.54      6.72 o
  -8   8   8       10.31       11.83      3.22 o
  -7   8   8        5.41        1.39      2.74 o
  -6   8   8        0.10        0.25      2.35 o
  -5   8   8       18.42       16.81      1.80 o
  -4   8   8       82.43       85.08      2.82 o
  -3   8   8      106.85      102.32      2.81 o
  -2   8   8       42.16       38.80      1.82 o
  -1   8   8      819.70      852.72     10.73 o
   0   8   8      162.26      155.14      3.31 o
   1   8   8        0.47       -1.24      1.24 o
   2   8   8        5.57       -1.32      1.32 o
   3   8   8        6.22        6.10      1.62 o
   4   8   8       13.27       15.34      1.81 o
   5   8   8        0.47       -1.77      1.77 o
   6   8   8        0.84       -1.98      1.98 o
   7   8   8      103.49      108.69      4.85 o
  -8   9   8       32.63       43.86      4.22 o
  -7   9   8       24.38       24.13      3.46 o
  -6   9   8        5.99        4.34      2.70 o
  -5   9   8       14.26       13.81      2.43 o
  -4   9   8        0.52       -1.71      1.71 o
  -3   9   8       47.00       41.88      2.04 o
  -2   9   8        7.51        3.49      1.51 o
  -1   9   8        4.52        1.47      1.49 o
   0   9   8       55.69       51.18      2.11 o
   1   9   8       45.05       37.70      2.11 o
   2   9   8       60.36       48.62      2.51 o
   3   9   8        8.06        2.56      1.83 o
   4   9   8       91.23       87.65      3.29 o
   5   9   8       16.95       18.59      2.23 o
   6   9   8        6.99        8.01      2.24 o
   7   9   8       10.62       12.10      2.69 o
  -7  10   8        4.11        6.23      3.16 o
  -6  10   8       63.48       73.51      7.45 o
  -5  10   8        0.02       -2.19      2.19 o
  -4  10   8       62.63       69.54      3.50 o
  -3  10   8       52.48       56.22      2.68 o
  -2  10   8       56.09       52.37      2.45 o
  -1  10   8       24.04       22.25      1.94 o
   0  10   8       22.25       18.00      1.83 o
   1  10   8      157.53      161.53      3.78 o
   2  10   8      140.65      136.57      3.96 o
   3  10   8       41.75       42.39      2.46 o
   4  10   8        5.12        5.47      2.09 o
   5  10   8      192.49      233.40      5.32 o
   6  10   8        6.96        5.96      2.50 o
   7  10   8        3.73        3.14      2.88 o
  -6  11   8       84.87      108.06      9.07 o
  -5  11   8       66.53       77.28      4.10 o
  -4  11   8        0.94        0.67      2.37 o
  -3  11   8        0.07        2.18      1.93 o
  -2  11   8        5.36        3.88      1.85 o
  -1  11   8       13.04        8.95      1.95 o
   0  11   8       18.08       14.43      1.91 o
   1  11   8       36.73       37.56      2.37 o
   2  11   8        0.02        3.30      1.83 o
   3  11   8      161.34      173.27      4.47 o
   4  11   8       64.61       63.45      3.42 o
   5  11   8        0.75       -2.28      2.28 o
   6  11   8       12.41        5.59      2.65 o
  -6  12   8       10.91       11.98      3.71 o
  -5  12   8        2.77        8.91      3.48 o
  -4  12   8       82.11      104.53      4.16 o
  -3  12   8        2.24        1.62      2.00 o
  -2  12   8       91.87       95.84      4.65 o
  -1  12   8        7.43        2.85      2.05 o
   0  12   8        0.00       -1.89      1.89 o
   1  12   8       35.29       32.34      2.40 o
   2  12   8        1.34        3.08      2.03 o
   3  12   8        1.10        9.06      2.21 o
   4  12   8       34.35       28.04      2.74 o
   5  12   8       13.56       19.37      2.99 o
  -5  13   8        2.34        1.90      3.28 o
  -4  13   8      200.88      250.68      6.84 o
  -3  13   8       32.90       44.40      2.83 o
  -2  13   8       41.36       49.72      3.11 o
  -1  13   8       11.11       10.02      2.39 o
   0  13   8        1.34        0.04      2.08 o
   1  13   8      113.14      129.74      4.91 o
   2  13   8        0.12       -2.17      2.17 o
   3  13   8        1.50        1.17      2.38 o
   4  13   8        3.88        0.26      2.48 o
  -3  14   8        2.67        5.56      2.70 o
  -2  14   8       56.67       65.94      3.47 o
  -1  14   8        6.59        3.12      2.53 o
   0  14   8       20.13       18.25      2.86 o
   1  14   8       33.61       35.22      3.21 o
   2  14   8        0.30       -2.42      2.42 o
   3  14   8        5.06        1.26      2.53 o
  -1  15   8       23.21       31.19      3.17 o
   0  15   8       15.34       10.18      3.95 o
   1  15   8        6.01        1.01      3.23 o
  -9   1   9       54.75       65.14      6.34 o
  -8   1   9      140.73      152.00      6.97 o
  -7   1   9       34.71       39.97      2.70 o
  -6   1   9       21.86       23.82      1.94 o
  -5   1   9       19.65       19.58      1.17 o
  -4   1   9      134.34      125.19      2.26 o
  -3   1   9       11.06       11.91      0.72 o
  -2   1   9       21.90       16.23      0.76 o
  -1   1   9        7.50        4.71      0.56 o
   0   1   9      911.36      905.21      8.92 o
   1   1   9       33.87       50.01      1.59 o
   2   1   9       59.48       50.38      1.68 o
   3   1   9       15.07       22.79      1.49 o
   4   1   9       67.82       60.40      2.15 o
   5   1   9        0.60       -1.52      1.52 o
   6   1   9        2.62       -0.97      1.71 o
   7   1   9       24.83       19.70      2.42 o
   8   1   9      142.59      134.32      6.22 o
   9   1   9       14.77       19.76      3.20 o
  -9   2   9        1.75       -0.52      5.75 o
  -8   2   9      143.00      156.96      5.79 o
  -7   2   9       20.38       24.67      3.14 o
  -6   2   9      275.36      273.90      6.99 o
  -5   2   9       15.01       14.65      2.20 o
  -4   2   9       58.79       53.37      1.48 o
  -3   2   9        9.83        8.46      0.69 o
  -2   2   9       39.02       36.48      0.92 o
  -1   2   9        9.64        5.00      0.65 o
   0   2   9       12.28       17.17      0.90 o
   1   2   9       16.47       12.23      1.01 o
   2   2   9      108.11      102.75      2.38 o
   3   2   9       10.20       12.50      1.36 o
   4   2   9      316.84      311.75      5.16 o
   5   2   9       30.99       32.02      2.06 o
   6   2   9       47.19       43.86      2.37 o
   7   2   9       13.44       13.31      2.31 o
   8   2   9       58.56       55.85      3.19 o
   9   2   9        9.66        5.15      3.23 o
  -9   3   9       23.72       22.30      7.74 o
  -8   3   9        0.10        1.75      2.28 o
  -7   3   9      100.18      105.11      6.13 o
  -6   3   9      187.03      192.44      7.13 o
  -5   3   9       18.23       19.60      1.98 o
  -4   3   9        1.82       -0.74      0.74 o
  -3   3   9       72.72       66.57      1.45 o
  -2   3   9       11.29       10.83      0.65 o
  -1   3   9      104.17      108.83      1.91 o
   0   3   9      517.96      532.87      5.95 o
   1   3   9       10.27       14.32      1.09 o
   2   3   9      118.68      111.09      2.61 o
   3   3   9       13.22        8.66      1.36 o
   4   3   9      291.25      309.79      5.31 o
   5   3   9       91.85       93.03      2.88 o
   6   3   9      243.63      255.67      4.99 o
   7   3   9        2.59        7.22      2.20 o
   8   3   9        2.35       -1.79      2.43 o
  -9   4   9        9.83       18.14      3.11 o
  -8   4   9        2.56        5.33      2.39 o
  -7   4   9       23.55       26.41      3.55 o
  -6   4   9       50.70       47.06      3.08 o
  -5   4   9      143.28      138.46      4.79 o
  -4   4   9      252.67      229.87      4.20 o
  -3   4   9        6.68        1.42      0.75 o
  -2   4   9       17.68       17.27      0.87 o
  -1   4   9      111.71      102.22      1.98 o
   0   4   9       98.10       98.24      1.83 o
   1   4   9       12.23        7.91      1.07 o
   2   4   9        0.05       -1.04      1.04 o
   3   4   9       13.27        6.06      1.15 o
   4   4   9      703.60      621.48     10.06 o
   5   4   9        4.32       10.47      1.79 o
   6   4   9      614.04      621.94     10.38 o
   7   4   9       27.09       35.05      2.62 o
   8   4   9        6.98        1.07      2.52 o
  -9   5   9        0.39        6.98      3.94 o
  -8   5   9        7.82        9.76      4.25 o
  -7   5   9       36.53       30.56      2.46 o
  -6   5   9       32.58       32.19      2.38 o
  -5   5   9       15.15       11.54      1.97 o
  -4   5   9      456.50      431.25      6.90 o
  -3   5   9      115.00       97.76      2.29 o
  -2   5   9        3.28       -0.72      0.72 o
  -1   5   9       64.06       54.30      1.63 o
   0   5   9       80.38       81.90      2.06 o
   1   5   9       57.89       48.46      1.68 o
   2   5   9      221.13      194.32      3.53 o
   3   5   9       65.21       49.04      2.11 o
   4   5   9       89.03       67.16      2.79 o
   5   5   9        1.04       -0.68      1.67 o
   6   5   9      276.32      278.19      6.18 o
   7   5   9       30.50       45.79      2.87 o
   8   5   9       11.27       18.51      2.87 o
  -8   6   9       48.41       53.01      4.12 o
  -7   6   9       22.98       14.51      2.50 o
  -6   6   9       17.37       12.34      2.36 o
  -5   6   9       26.74       26.10      3.00 o
  -4   6   9       54.74       46.77      1.80 o
  -3   6   9       54.13       50.68      1.96 o
  -2   6   9      100.82       80.44      2.01 o
  -1   6   9       24.19       19.35      1.29 o
   0   6   9        5.02        0.54      1.02 o
   1   6   9       15.57       17.48      1.35 o
   2   6   9      238.33      178.22      3.47 o
   3   6   9        3.98        4.41      1.54 o
   4   6   9        0.66       -1.53      1.53 o
   5   6   9       72.42       66.46      3.60 o
   6   6   9       43.92       37.00      2.58 o
   7   6   9       19.69       27.09      2.70 o
   8   6   9      228.32      254.33      6.63 o
  -8   7   9       21.98       29.37      3.15 o
  -7   7   9        1.12       -2.94      2.94 o
  -6   7   9       32.43       29.89      3.33 o
  -5   7   9        2.94       -1.44      2.54 o
  -4   7   9       17.88       22.72      1.67 o
  -3   7   9        5.47        5.14      1.43 o
  -2   7   9       22.89       18.79      1.51 o
  -1   7   9       24.41       18.79      1.48 o
   0   7   9       38.70       19.72      1.50 o
   1   7   9       51.50       38.53      1.81 o
   2   7   9      209.15      181.54      3.73 o
   3   7   9        0.06       -1.48      1.48 o
   4   7   9        2.45       -0.90      1.64 o
   5   7   9       11.47        9.55      1.99 o
   6   7   9        0.52       -1.97      1.97 o
   7   7   9       12.17       10.62      2.61 o
  -8   8   9       82.55      100.80      5.47 o
  -7   8   9       13.98       16.83      3.63 o
  -6   8   9      100.71      102.59      4.76 o
  -5   8   9        6.44        5.93      2.81 o
  -4   8   9        3.66        2.22      1.67 o
  -3   8   9       25.67       24.38      1.89 o
  -2   8   9        1.96       -0.72      1.38 o
  -1   8   9      177.45      177.87      3.74 o
   0   8   9      518.37      486.03      6.90 o
   1   8   9       28.99       26.17      1.75 o
   2   8   9        1.96       -1.58      1.58 o
   3   8   9      156.89      152.97      3.76 o
   4   8   9        0.22       -1.68      1.68 o
   5   8   9       36.91       36.19      2.61 o
   6   8   9        1.01       -2.14      2.14 o
   7   8   9       10.56       14.61      2.85 o
  -7   9   9        0.14        5.94      3.08 o
  -6   9   9       33.50       37.36      3.58 o
  -5   9   9        0.09       -0.84      2.44 o
  -4   9   9        2.33       -0.42      1.78 o
  -3   9   9        0.86       -0.91      1.28 o
  -2   9   9       86.26       75.68      2.83 o
  -1   9   9        0.21       -1.54      1.54 o
   0   9   9        1.24       -1.43      1.43 o
   1   9   9      117.75      107.92      2.99 o
   2   9   9        6.49        0.76      1.70 o
   3   9   9        6.75        5.51      1.97 o
   4   9   9       36.31       25.96      2.64 o
   5   9   9       73.96       72.31      3.24 o
   6   9   9       33.95       38.78      2.89 o
   7   9   9        8.83        9.35      2.80 o
  -7  10   9       16.78       18.50      3.55 o
  -6  10   9       50.94       71.43      6.33 o
  -5  10   9       17.32       19.80      2.69 o
  -4  10   9       44.06       40.15      2.95 o
  -3  10   9        1.41        0.43      1.54 o
  -2  10   9      107.71       97.80      3.50 o
  -1  10   9       60.35       55.49      2.68 o
   0  10   9        4.30        3.10      1.74 o
   1  10   9       32.63       42.07      2.30 o
   2  10   9       50.01       43.96      2.41 o
   3  10   9        8.36        6.45      2.00 o
   4  10   9        0.76       -1.77      2.18 o
   5  10   9       22.00       25.31      2.69 o
   6  10   9        2.41        2.40      2.55 o
  -6  11   9       69.26       74.64      5.78 o
  -5  11   9        1.97        3.69      2.64 o
  -4  11   9      165.68      183.54      5.75 o
  -3  11   9        4.16        4.35      1.81 o
  -2  11   9       17.74       15.98      2.14 o
  -1  11   9       90.46       83.22      3.18 o
   0  11   9        1.38        1.57      1.89 o
   1  11   9       12.75       12.76      1.97 o
   2  11   9        0.71       -0.96      1.91 o
   3  11   9        3.06        3.45      2.02 o
   4  11   9       21.48       25.66      2.64 o
   5  11   9        0.44       -0.42      2.44 o
  -5  12   9       11.30       12.02      3.56 o
  -4  12   9        6.80       13.03      2.73 o
  -3  12   9        4.44        5.32      2.49 o
  -2  12   9        0.00       -1.23      1.97 o
  -1  12   9        6.73       -0.40      2.06 o
   0  12   9       28.12       28.81      2.58 o
   1  12   9        3.06        1.74      2.10 o
   2  12   9        8.38       11.24      2.28 o
   3  12   9      164.61      207.16      5.28 o
   4  12   9       20.05       19.50      2.78 o
   5  12   9        4.16        3.75      2.65 o
  -4  13   9       16.49       19.91      2.95 o
  -3  13   9        4.93       10.46      2.87 o
  -2  13   9       45.42       51.54      3.20 o
  -1  13   9        0.02       -2.15      2.15 o
   0  13   9        4.57        1.98      2.30 o
   1  13   9       75.26       80.33      4.80 o
   2  13   9        5.22        7.65      2.42 o
   3  13   9        8.68        7.49      2.58 o
   4  13   9        0.27       -2.58      2.58 o
  -3  14   9        0.68       -2.81      2.81 o
  -2  14   9       17.71       17.87      2.98 o
  -1  14   9       15.53       12.77      2.77 o
   0  14   9        0.06        0.60      2.54 o
   1  14   9       16.44       13.92      2.94 o
   2  14   9        9.75        2.42      3.02 o
  -9   0  10        6.71       18.74      7.40 o
  -8   0  10      170.60      183.81     10.78 o
  -7   0  10       13.79       11.55      6.53 o
  -6   0  10        5.26        3.20      3.06 o
  -5   0  10      144.28      144.61      4.35 o
  -4   0  10       22.13       25.41      1.66 o
  -3   0  10      406.74      378.02      7.00 o
  -2   0  10        0.55       -0.90      0.90 o
  -1   0  10      136.57      136.84      2.82 o
   0   0  10      945.98      878.65     13.31 o
   1   0  10     1212.57     1209.31     21.11 o
   2   0  10     3839.75     3810.57     58.35 o
   3   0  10       64.30       59.00      3.64 o
   4   0  10      186.48      172.13      5.41 o
   5   0  10        0.77       -2.21      2.21 o
   6   0  10       14.24        8.05      2.97 o
   7   0  10        2.74        3.93      3.15 o
   8   0  10       11.63        8.55      3.60 o
  -9   1  10       12.01       17.99      3.70 o
  -8   1  10       76.09       77.09      5.10 o
  -7   1  10        1.20       -0.93      2.29 o
  -6   1  10        6.02        1.39      1.65 o
  -5   1  10        7.05        1.78      1.30 o
  -4   1  10        6.57        5.54      0.89 o
  -3   1  10       79.68       64.28      1.43 o
  -2   1  10      148.58      139.99      2.30 o
  -1   1  10      110.89      101.40      1.72 o
   0   1  10     1349.62     1332.43     13.12 o
   1   1  10        6.44        9.56      1.03 o
   2   1  10     2114.37     2094.70     24.17 o
   3   1  10      339.29      342.00      5.22 o
   4   1  10        0.92       -1.01      1.47 o
   5   1  10        9.90        7.47      1.83 o
   6   1  10        4.65       -1.91      1.91 o
   7   1  10       12.93       14.41      2.40 o
   8   1  10       68.65       62.09      3.40 o
  -9   2  10       46.73       54.04      4.65 o
  -8   2  10        0.01       -1.96      2.61 o
  -7   2  10        0.96       -0.63      1.90 o
  -6   2  10       20.61       21.66      2.61 o
  -5   2  10       27.88       30.37      1.90 o
  -4   2  10        6.41        3.99      1.08 o
  -3   2  10      116.33      109.23      2.34 o
  -2   2  10      264.61      237.33      3.04 o
  -1   2  10      590.51      594.25      6.35 o
   0   2  10      259.74      261.41      4.09 o
   1   2  10       18.02       13.99      1.23 o
   2   2  10        1.52       -1.26      1.26 o
   3   2  10      408.60      418.14      6.83 o
   4   2  10     1136.74     1149.70     19.37 o
   5   2  10       78.47       74.82      2.82 o
   6   2  10      108.93       99.01      3.88 o
   7   2  10        6.07        4.63      2.29 o
   8   2  10       22.65       15.59      2.72 o
  -9   3  10        3.80        7.80      8.97 o
  -8   3  10        0.05        0.70      2.42 o
  -7   3  10       19.18       20.61      3.51 o
  -6   3  10       73.01       70.02      5.01 o
  -5   3  10       24.05       23.04      2.17 o
  -4   3  10       15.10        7.80      1.26 o
  -3   3  10       64.64       56.25      1.71 o
  -2   3  10     1223.14     1200.16     12.04 o
  -1   3  10        7.46        5.41      0.88 o
   0   3  10      230.50      210.90      2.97 o
   1   3  10        8.29        1.88      1.09 o
   2   3  10        6.81        1.41      1.24 o
   3   3  10      243.53      237.33      4.35 o
   4   3  10      486.49      478.96      7.13 o
   5   3  10      211.35      238.54      4.71 o
   6   3  10      310.54      295.38      6.31 o
   7   3  10        6.46        6.27      2.33 o
   8   3  10        2.11       -2.48      2.48 o
  -9   4  10        0.03       -3.71      6.34 o
  -8   4  10        9.43        3.78      3.57 o
  -7   4  10       43.82       49.11      4.62 o
  -6   4  10        0.59       -0.84      2.57 o
  -5   4  10       21.86       21.40      1.75 o
  -4   4  10      336.95      327.74      6.09 o
  -3   4  10       17.27       18.60      1.15 o
  -2   4  10       13.20       12.39      0.96 o
  -1   4  10        9.04        4.82      0.89 o
   0   4  10        4.83        2.14      0.88 o
   1   4  10      200.79      197.86      3.37 o
   2   4  10        3.12       -1.20      1.20 o
   3   4  10       14.41        9.01      1.55 o
   4   4  10      114.56       97.21      4.00 o
   5   4  10      350.22      388.19      6.60 o
   6   4  10      204.42      248.68      5.21 o
   7   4  10       73.24       80.75      5.43 o
   8   4  10       10.45       14.04      2.84 o
  -8   5  10       19.24       16.49      4.25 o
  -7   5  10        0.22       -2.42      2.95 o
  -6   5  10        5.39        5.69      2.45 o
  -5   5  10       18.65       17.66      2.41 o
  -4   5  10      258.77      253.78      6.25 o
  -3   5  10       20.89       16.79      1.41 o
  -2   5  10      211.06      208.09      3.24 o
  -1   5  10       85.14       74.85      1.99 o
   0   5  10       42.44       30.87      1.40 o
   1   5  10      125.66      109.60      2.52 o
   2   5  10       28.97       15.94      1.55 o
   3   5  10        4.61        0.21      1.43 o
   4   5  10      216.80      164.95      3.80 o
   5   5  10       42.18       40.83      2.44 o
   6   5  10      204.31      222.38      4.99 o
   7   5  10      140.93      160.75      5.48 o
   8   5  10       51.78       58.21      3.60 o
  -8   6  10       20.69       22.83      4.76 o
  -7   6  10        0.02       -1.65      1.99 o
  -6   6  10       85.37       69.30      4.70 o
  -5   6  10       94.47       87.41      3.97 o
  -4   6  10       33.78       34.24      2.05 o
  -3   6  10      111.95      106.61      2.87 o
  -2   6  10        8.20        1.85      1.22 o
  -1   6  10        3.35       -1.10      1.10 o
   0   6  10       10.24       14.23      1.31 o
   1   6  10        4.96        2.36      1.32 o
   2   6  10      296.59      234.36      4.32 o
   3   6  10      239.84      246.84      4.43 o
   4   6  10       61.55       46.81      2.35 o
   5   6  10        6.79        3.24      1.87 o
   6   6  10        2.38        3.23      2.14 o
   7   6  10       90.84      114.43      4.55 o
  -8   7  10       18.46       23.03      5.17 o
  -7   7  10        0.10       -2.39      2.39 o
  -6   7  10       14.54       13.23      2.74 o
  -5   7  10       34.79       30.98      2.90 o
  -4   7  10      123.01      122.16      3.86 o
  -3   7  10        3.52       -0.61      1.36 o
  -2   7  10       11.85       11.89      1.45 o
  -1   7  10        5.21        2.89      1.37 o
   0   7  10       57.77       47.55      1.88 o
   1   7  10      391.73      361.90      5.42 o
   2   7  10      151.08      131.03      4.99 o
   3   7  10       45.35       44.35      2.28 o
   4   7  10       38.45       37.10      2.38 o
   5   7  10        0.13       -1.83      1.83 o
   6   7  10        0.00       -2.14      2.14 o
   7   7  10        6.97        4.78      2.72 o
  -7   8  10        5.63        5.27      2.86 o
  -6   8  10        4.04       -0.09      2.78 o
  -5   8  10        0.87        3.79      2.82 o
  -4   8  10       14.20       12.08      2.03 o
  -3   8  10       46.09       47.38      2.29 o
  -2   8  10        3.92        2.50      1.40 o
  -1   8  10       35.21       45.32      2.18 o
   0   8  10      336.00      290.16      4.79 o
   1   8  10        3.77        2.32      1.55 o
   2   8  10       34.94       20.53      1.99 o
   3   8  10      114.60       89.90      4.36 o
   4   8  10        1.13       -0.87      1.87 o
   5   8  10       41.90       42.33      2.82 o
   6   8  10        4.05        1.04      2.34 o
   7   8  10       10.07       11.90      2.90 o
  -7   9  10        4.45       -1.29      2.93 o
  -6   9  10        3.68        3.21      2.86 o
  -5   9  10        0.00       -2.81      2.96 o
  -4   9  10        2.66        3.72      1.84 o
  -3   9  10        2.19        1.76      1.77 o
  -2   9  10      224.23      224.74      4.53 o
  -1   9  10       32.31       34.75      2.13 o
   0   9  10      108.26       90.89      3.39 o
   1   9  10        0.00       -1.55      1.55 o
   2   9  10        4.09        0.26      1.66 o
   3   9  10      253.40      263.79      5.40 o
   4   9  10        4.24       -0.59      1.98 o
   5   9  10        0.58        1.44      2.23 o
   6   9  10       54.51       68.46      3.45 o
  -6  10  10        6.08        0.39      3.00 o
  -5  10  10        0.06       -2.71      2.71 o
  -4  10  10        0.73       -2.00      2.14 o
  -3  10  10       43.10       40.55      2.63 o
  -2  10  10      198.25      198.73      4.58 o
  -1  10  10       65.30       76.14      3.29 o
   0  10  10        0.06       -1.79      1.79 o
   1  10  10       99.90       92.69      3.03 o
   2  10  10        0.75       -1.78      1.78 o
   3  10  10       21.07       19.28      2.26 o
   4  10  10        1.22        5.44      2.34 o
   5  10  10       38.25       41.04      2.97 o
   6  10  10       14.16       17.24      2.92 o
  -6  11  10        0.01       -3.51      3.51 o
  -5  11  10        0.28       -3.06      3.06 o
  -4  11  10       22.31       14.01      2.87 o
  -3  11  10       51.41       54.50      3.35 o
  -2  11  10       40.68       40.77      2.51 o
  -1  11  10       42.52       41.30      2.65 o
   0  11  10       20.02       19.20      2.36 o
   1  11  10        3.13        3.08      2.06 o
   2  11  10        1.92       -1.22      1.90 o
   3  11  10       17.82       15.11      2.40 o
   4  11  10       56.45       68.14      3.48 o
   5  11  10       70.21       73.38      3.89 o
  -5  12  10       25.56       28.20      4.61 o
  -4  12  10      111.44      106.18      8.44 o
  -3  12  10        1.02       -0.83      2.63 o
  -2  12  10        2.26       -1.99      1.99 o
  -1  12  10        2.18       -2.03      2.03 o
   0  12  10       11.84        6.32      2.28 o
   1  12  10        2.02        0.44      2.23 o
   2  12  10        1.60        2.61      2.26 o
   3  12  10        0.32        3.34      2.35 o
   4  12  10       10.07       11.13      2.74 o
  -3  13  10       85.04       93.23      4.78 o
  -2  13  10        0.07       -2.21      2.21 o
  -1  13  10       15.62       10.66      2.56 o
   0  13  10        2.84       -2.15      2.31 o
   1  13  10        5.68        0.25      2.43 o
   2  13  10       68.09       72.06      4.47 o
   3  13  10       17.28       17.07      3.24 o
  -1  14  10        0.59       -2.41      2.41 o
   0  14  10       18.58       13.81      2.92 o
  -9   1  11        2.99       -2.09      3.08 o
  -8   1  11        0.03       -2.61      2.61 o
  -7   1  11       30.26       26.77      3.92 o
  -6   1  11        3.48       -2.63      2.63 o
  -5   1  11       25.21       23.70      2.10 o
  -4   1  11       11.15       11.20      1.29 o
  -3   1  11       56.20       53.88      1.77 o
  -2   1  11       12.50        5.04      0.87 o
  -1   1  11      502.71      515.04      6.70 o
   0   1  11      870.04      853.13      9.61 o
   1   1  11     2155.98     2118.68     22.82 o
   2   1  11      318.46      328.34      5.18 o
   3   1  11     1175.59     1175.00     16.45 o
   4   1  11        5.18        2.41      1.70 o
   5   1  11       12.21        5.24      1.93 o
   6   1  11        0.94       -1.85      1.85 o
   7   1  11        7.83        4.56      2.37 o
   8   1  11        0.95       -2.51      2.51 o
  -9   2  11       31.58       35.06      7.38 o
  -8   2  11        6.27        2.45      2.60 o
  -7   2  11       33.86       36.08      3.39 o
  -6   2  11        2.47        0.05      2.33 o
  -5   2  11      348.85      349.24      8.98 o
  -4   2  11        0.30       -0.23      0.92 o
  -3   2  11      177.49      161.19      3.17 o
  -2   2  11        1.80       -0.51      0.69 o
  -1   2  11      349.50      353.42      4.66 o
   0   2  11      750.35      749.84      9.02 o
   1   2  11      238.34      203.27      3.49 o
   2   2  11       11.27        2.17      1.45 o
   3   2  11      343.04      349.53      5.64 o
   4   2  11      395.32      414.58      6.65 o
   5   2  11      478.36      493.60      8.09 o
   6   2  11       18.37       22.59      2.32 o
   7   2  11       13.87       13.93      2.59 o
   8   2  11        1.05       -2.44      2.44 o
  -8   3  11       16.69       16.25      6.04 o
  -7   3  11       12.38       12.42      5.85 o
  -6   3  11        3.41        3.29      3.20 o
  -5   3  11        0.09       -1.67      1.67 o
  -4   3  11        0.14       -1.35      1.38 o
  -3   3  11        0.11        2.96      1.18 o
  -2   3  11     1384.75     1412.63     17.18 o
  -1   3  11      779.57      755.14      9.27 o
   0   3  11        3.76       -1.11      1.11 o
   1   3  11       17.60        9.69      1.45 o
   2   3  11        0.06       -1.25      1.25 o
   3   3  11        0.65       -1.48      1.48 o
   4   3  11      137.90      148.17      3.65 o
   5   3  11      333.99      349.90      6.45 o
   6   3  11        1.48        9.88      2.08 o
   7   3  11       27.94       38.28      2.92 o
   8   3  11        0.06       -0.37      2.66 o
  -8   4  11        1.71        7.11      5.37 o
  -7   4  11        0.49        0.62      3.63 o
  -6   4  11        2.14       -1.69      2.56 o
  -5   4  11      212.60      225.48      5.98 o
  -4   4  11      211.44      208.73      5.83 o
  -3   4  11     1145.59     1073.91     15.95 o
  -2   4  11      316.27      291.78      4.44 o
  -1   4  11      420.60      343.29      4.91 o
   0   4  11      164.04      157.40      3.12 o
   1   4  11       78.71       68.40      2.21 o
   2   4  11        1.21       -1.32      1.32 o
   3   4  11        2.93       -1.51      1.51 o
   4   4  11        0.09       -1.63      1.63 o
   5   4  11      107.51       99.16      4.07 o
   6   4  11      151.40      161.80      4.35 o
   7   4  11      207.38      222.90      5.46 o
  -8   5  11        0.08       -3.50      3.50 o
  -7   5  11        3.88        1.17      4.97 o
  -6   5  11       77.92       79.96      4.88 o
  -5   5  11      166.99      186.36      5.72 o
  -4   5  11      718.14      701.08     15.10 o
  -3   5  11      168.49      171.24      4.32 o
  -2   5  11      124.85      125.66      2.80 o
  -1   5  11      617.40      528.77      7.41 o
   0   5  11        0.92        0.58      1.15 o
   1   5  11       73.87       63.50      2.33 o
   2   5  11      156.15      162.09      3.57 o
   3   5  11        1.67       -1.59      1.59 o
   4   5  11        7.77       -1.70      1.70 o
   5   5  11        4.41       -1.29      1.90 o
   6   5  11       13.95       25.37      2.62 o
   7   5  11      188.57      199.04      5.38 o
  -8   6  11        0.09       -1.46      4.39 o
  -7   6  11       17.77       24.17      4.56 o
  -6   6  11      181.90      181.91      6.74 o
  -5   6  11       52.98       53.96      3.21 o
  -4   6  11       19.34       17.24      1.62 o
  -3   6  11       92.73       95.43      2.96 o
  -2   6  11       24.08       20.62      1.50 o
  -1   6  11       77.26       54.67      2.44 o
   0   6  11       18.11       17.77      1.36 o
   1   6  11      207.78      178.81      3.64 o
   2   6  11      126.78       94.62      4.14 o
   3   6  11       22.95       13.47      1.90 o
   4   6  11       35.21       28.63      2.32 o
   5   6  11        1.62       -1.92      1.92 o
   6   6  11        1.62        0.74      2.25 o
   7   6  11        0.52        6.89      2.62 o
  -7   7  11       41.43       46.00      3.76 o
  -6   7  11      263.54      280.82      8.97 o
  -5   7  11       69.40       78.23      4.02 o
  -4   7  11       18.35       21.78      2.02 o
  -3   7  11        8.09       12.25      1.93 o
  -2   7  11        0.36        0.57      1.28 o
  -1   7  11       42.25       39.98      1.97 o
   0   7  11        2.32        1.99      1.47 o
   1   7  11      508.19      477.81      7.19 o
   2   7  11       56.38       37.17      2.16 o
   3   7  11       77.59       61.34      3.50 o
   4   7  11       22.31       19.45      2.29 o
   5   7  11       50.35       47.10      2.81 o
   6   7  11        5.70        3.26      2.39 o
   7   7  11        3.44        5.09      2.80 o
  -7   8  11       76.24       76.16      6.21 o
  -6   8  11        2.50        4.25      2.68 o
  -5   8  11        0.25       -2.56      2.56 o
  -4   8  11        0.16       -0.22      1.86 o
  -3   8  11       30.95       40.20      2.35 o
  -2   8  11        5.94        5.85      1.50 o
  -1   8  11        3.01        2.67      1.56 o
   0   8  11      132.31      107.10      3.56 o
   1   8  11       28.28       26.69      2.00 o
   2   8  11       22.14       17.11      1.89 o
   3   8  11      247.28      251.55      5.06 o
   4   8  11       20.97       23.11      2.36 o
   5   8  11        1.79        1.89      2.23 o
   6   8  11        0.54       -2.31      2.31 o
  -6   9  11       37.79       39.91      6.67 o
  -5   9  11        7.80        4.67      3.23 o
  -4   9  11        2.22        5.19      2.18 o
  -3   9  11       25.23       23.01      2.39 o
  -2   9  11        0.00        1.26      1.61 o
  -1   9  11       45.55       49.73      2.39 o
   0   9  11       95.80       76.50      4.06 o
   1   9  11       10.16        8.08      1.84 o
   2   9  11        3.16        2.04      1.81 o
   3   9  11       61.91       61.10      2.95 o
   4   9  11        5.00        8.24      2.16 o
   5   9  11       62.92       67.82      3.58 o
   6   9  11       12.57       12.60      2.68 o
  -6  10  11        3.68       -2.54      2.99 o
  -5  10  11        0.20       -3.26      3.26 o
  -4  10  11        1.12       -1.40      2.31 o
  -3  10  11        0.62        0.66      2.13 o
  -2  10  11       83.19       73.85      3.10 o
  -1  10  11        0.54        0.77      1.83 o
   0  10  11       24.99       22.31      2.33 o
   1  10  11        1.21       -1.94      1.94 o
   2  10  11        0.48       -0.65      1.84 o
   3  10  11        1.68        0.40      2.05 o
   4  10  11        6.09       12.15      2.67 o
   5  10  11      261.45      305.95      7.26 o
  -5  11  11        3.30       -1.65      3.13 o
  -4  11  11       14.49        8.74      3.07 o
  -3  11  11        0.06       -2.27      2.27 o
  -2  11  11       43.94       31.51      2.54 o
  -1  11  11       39.11       48.25      2.83 o
   0  11  11        0.52       -1.69      2.06 o
   1  11  11       83.70       92.85      3.64 o
   2  11  11        0.39       -2.21      2.21 o
   3  11  11        0.04       -0.81      2.27 o
   4  11  11        6.47       10.73      2.65 o
  -4  12  11      124.45      122.96      8.37 o
  -3  12  11        0.00       -2.38      2.38 o
  -2  12  11       21.41       16.01      2.71 o
  -1  12  11        9.92        7.12      2.33 o
   0  12  11        1.33       -0.89      2.16 o
   1  12  11        3.79        2.86      2.35 o
   2  12  11        0.96       -1.84      2.39 o
   3  12  11        9.85        5.58      2.98 o
  -2  13  11        2.63       -2.66      2.66 o
  -1  13  11        1.09       -2.29      2.29 o
   0  13  11       10.87        8.33      2.67 o
   1  13  11       13.89        7.78      2.76 o
   2  13  11       10.57        7.53      3.12 o
  -8   0  12        0.37       -3.68      3.68 o
  -7   0  12      415.87      459.27     20.26 o
  -6   0  12        9.22       17.10      3.96 o
  -5   0  12      632.48      599.37     18.00 o
  -4   0  12      129.18      114.01      5.22 o
  -3   0  12      168.93      150.32      6.01 o
  -2   0  12      150.88      160.83      6.25 o
  -1   0  12      274.02      248.30      5.46 o
   0   0  12      219.94      216.53      5.33 o
   1   0  12      519.43      551.24     10.62 o
   2   0  12      601.67      614.28     12.35 o
   3   0  12      998.47      952.37     20.25 o
   4   0  12       63.33       69.06      5.49 o
   5   0  12       19.68       19.91      3.11 o
   6   0  12       17.40       18.94      3.37 o
   7   0  12        4.57       -0.02      3.40 o
  -8   1  12        1.72        1.20      2.79 o
  -7   1  12      137.86      149.34      7.24 o
  -6   1  12       32.27       44.48      3.78 o
  -5   1  12      340.93      322.71      9.29 o
  -4   1  12        0.25       -0.36      1.67 o
  -3   1  12       24.01       17.17      1.67 o
  -2   1  12       33.71       29.08      1.75 o
  -1   1  12        1.53       -1.17      1.17 o
   0   1  12        0.07        3.51      1.32 o
   1   1  12      957.53      925.83     12.01 o
   2   1  12        5.03        6.65      1.48 o
   3   1  12      122.52      122.28      4.24 o
   4   1  12        0.00       -1.53      1.64 o
   5   1  12       11.09        8.10      2.01 o
   6   1  12        7.15        2.17      2.08 o
   7   1  12        5.15        1.63      2.40 o
  -8   2  12        3.32        2.38      4.84 o
  -7   2  12       87.95       88.50      9.22 o
  -6   2  12       18.30       14.80      3.05 o
  -5   2  12       19.11       18.68      2.37 o
  -4   2  12       28.92       34.78      2.79 o
  -3   2  12      567.19      488.30      8.79 o
  -2   2  12        6.92        3.09      1.40 o
  -1   2  12      726.70      714.17      9.56 o
   0   2  12      491.15      516.38      7.46 o
   1   2  12      142.05      118.94      2.92 o
   2   2  12       50.15       42.28      2.05 o
   3   2  12       33.26       36.67      2.16 o
   4   2  12       28.03       24.81      2.07 o
   5   2  12       56.59       47.28      2.57 o
   6   2  12       10.05        5.72      2.16 o
   7   2  12        5.13        2.39      2.51 o
  -8   3  12        0.19        0.79      5.01 o
  -7   3  12        0.00       -1.22      4.45 o
  -6   3  12        4.20        3.82      2.29 o
  -5   3  12        3.40        0.72      1.93 o
  -4   3  12        3.49        2.27      2.02 o
  -3   3  12     1110.99     1012.96     16.72 o
  -2   3  12       81.78      111.81      2.91 o
  -1   3  12     1752.52     1634.09     21.15 o
   0   3  12       59.88       63.08      2.10 o
   1   3  12        1.15       -1.26      1.26 o
   2   3  12       57.89       62.35      2.43 o
   3   3  12       17.39       12.08      1.84 o
   4   3  12        0.03       -0.12      1.75 o
   5   3  12      112.64      114.37      4.89 o
   6   3  12        3.52        6.31      2.23 o
   7   3  12        3.30       -0.22      2.47 o
  -8   4  12        4.73        3.72      5.42 o
  -7   4  12       64.21       76.86      7.39 o
  -6   4  12        5.10        6.87      6.29 o
  -5   4  12        3.37        5.11      2.32 o
  -4   4  12        3.54        6.62      2.01 o
  -3   4  12      427.33      463.69      8.99 o
  -2   4  12      322.92      312.25      5.38 o
  -1   4  12       46.06       32.43      1.85 o
   0   4  12        0.29       -1.19      1.19 o
   1   4  12       15.91        6.65      1.55 o
   2   4  12        1.04       -1.46      1.46 o
   3   4  12       42.41       44.81      2.36 o
   4   4  12        0.29       -1.70      1.70 o
   5   4  12       23.30       24.38      2.41 o
   6   4  12       68.87       75.36      3.52 o
   7   4  12       52.23       51.34      3.39 o
  -8   5  12        0.06       -6.14      6.56 o
  -7   5  12        7.58        9.18      3.82 o
  -6   5  12       27.59       34.72      4.52 o
  -5   5  12       99.84      105.66      4.86 o
  -4   5  12      285.26      295.20      9.07 o
  -3   5  12      546.45      526.93     10.11 o
  -2   5  12        3.32        3.27      1.20 o
  -1   5  12      418.30      371.66      5.91 o
   0   5  12       39.61       37.34      2.03 o
   1   5  12      104.61       74.39      2.58 o
   2   5  12        0.21       -1.51      1.51 o
   3   5  12       66.35       60.67      3.38 o
   4   5  12        9.17        2.70      1.93 o
   5   5  12        5.39        2.45      2.10 o
   6   5  12        4.01        4.63      2.36 o
   7   5  12        5.91       11.35      2.75 o
  -7   6  12        3.92        5.14      3.94 o
  -6   6  12        8.23       15.91      2.41 o
  -5   6  12      597.64      611.83     13.74 o
  -4   6  12      164.13      173.48      5.77 o
  -3   6  12       39.55       41.22      2.61 o
  -2   6  12       25.02       27.90      1.63 o
  -1   6  12       10.24       12.87      1.55 o
   0   6  12        4.67        4.81      1.64 o
   1   6  12      592.18      571.03      8.94 o
   2   6  12        7.21        6.17      1.63 o
   3   6  12       39.82       34.71      2.31 o
   4   6  12       23.95       23.87      2.33 o
   5   6  12        0.48       -2.01      2.01 o
   6   6  12        0.00       -2.27      2.27 o
  -7   7  12      182.53      200.86     11.20 o
  -6   7  12      173.05      170.20      6.94 o
  -5   7  12      526.02      552.46     16.76 o
  -4   7  12       37.58       47.93      3.27 o
  -3   7  12       22.63       25.22      2.40 o
  -2   7  12        2.42        0.46      1.31 o
  -1   7  12       33.21       35.80      2.03 o
   0   7  12       49.55       43.35      2.26 o
   1   7  12       11.30        8.39      1.74 o
   2   7  12        4.63        1.74      1.74 o
   3   7  12       77.17       82.71      3.13 o
   4   7  12        0.02       -1.92      1.92 o
   5   7  12       14.36       10.73      2.43 o
   6   7  12        2.05       -2.37      2.37 o
  -6   8  12       82.34       89.67      9.31 o
  -5   8  12        0.10       -1.28      2.46 o
  -4   8  12       26.63       29.14      3.08 o
  -3   8  12        0.48        2.17      2.03 o
  -2   8  12       29.42       30.60      1.99 o
  -1   8  12       81.70       79.75      3.65 o
   0   8  12       14.59        9.48      1.94 o
   1   8  12        2.18        2.75      1.89 o
   2   8  12       14.62       19.83      2.11 o
   3   8  12      163.88      166.04      4.55 o
   4   8  12        0.71       -0.27      2.10 o
   5   8  12        7.57        8.95      2.46 o
   6   8  12       13.74       10.14      2.75 o
  -6   9  12       32.52       31.77      3.65 o
  -5   9  12        0.26       -0.89      2.61 o
  -4   9  12       27.95       37.58      3.77 o
  -3   9  12       16.78       28.10      3.77 o
  -2   9  12        2.39        2.12      1.98 o
  -1   9  12       80.13       79.88      3.09 o
   0   9  12        0.09       -1.29      1.86 o
   1   9  12       10.12        4.73      2.08 o
   2   9  12       17.50       17.54      2.18 o
   3   9  12       55.18       52.69      3.12 o
   4   9  12        1.10        2.58      2.42 o
   5   9  12       11.38       15.40      2.82 o
  -5  10  12        0.94       -3.14      3.35 o
  -4  10  12       69.74       67.64      4.52 o
  -3  10  12       78.15       98.79      4.60 o
  -2  10  12        6.59        5.38      2.23 o
  -1  10  12       53.25       57.29      2.97 o
   0  10  12       24.63       28.24      2.50 o
   1  10  12        8.43       10.53      2.30 o
   2  10  12       13.59       12.68      2.46 o
   3  10  12       14.22       13.91      2.46 o
   4  10  12        9.85       11.23      2.90 o
  -4  11  12        0.04       -2.98      2.98 o
  -3  11  12       13.40       11.17      2.97 o
  -2  11  12       59.89       60.10      3.59 o
  -1  11  12       12.21       16.90      2.48 o
   0  11  12       11.16       17.20      2.48 o
   1  11  12       12.30       10.34      2.46 o
   2  11  12        0.20       -2.29      2.29 o
   3  11  12        0.06       -2.53      2.78 o
  -3  12  12        0.19       -2.76      2.76 o
  -2  12  12       13.57       11.61      2.92 o
  -1  12  12        0.59        0.86      2.35 o
   0  12  12        3.09       -0.64      2.35 o
   1  12  12       29.40       38.14      3.20 o
   2  12  12       72.06       80.69      4.59 o
  -8   1  13        0.03       -3.22      3.22 o
  -7   1  13       55.68       53.41      5.47 o
  -6   1  13        9.47        3.86      2.75 o
  -5   1  13      277.11      257.28      7.97 o
  -4   1  13       11.42        6.35      1.78 o
  -3   1  13       60.82       53.14      2.48 o
  -2   1  13        7.49        4.06      1.48 o
  -1   1  13       19.07       19.54      1.85 o
   0   1  13        1.41       -1.33      1.36 o
   1   1  13        1.65        1.04      1.32 o
   2   1  13       15.02       11.78      1.64 o
   3   1  13       19.37       17.63      1.91 o
   4   1  13       63.09       63.04      3.57 o
   5   1  13       13.35        8.63      2.22 o
   6   1  13       18.40       21.40      2.66 o
   7   1  13        0.12       -2.61      2.61 o
  -8   2  13        2.31        6.43      5.68 o
  -7   2  13       74.91       70.78      4.87 o
  -6   2  13        2.25        4.49      2.65 o
  -5   2  13        2.38        1.47      3.22 o
  -4   2  13        2.41        1.53      1.58 o
  -3   2  13       20.71       11.66      1.84 o
  -2   2  13       55.52       39.01      2.12 o
  -1   2  13        0.06       -1.33      1.33 o
   0   2  13       42.66       36.38      1.94 o
   1   2  13       29.07       23.52      1.75 o
   2   2  13        7.11        0.30      1.54 o
   3   2  13       11.76       10.17      1.80 o
   4   2  13       25.26       25.22      2.32 o
   5   2  13        0.51       -2.05      2.06 o
   6   2  13       18.10       19.04      2.64 o
   7   2  13        0.32       -2.65      2.65 o
  -7   3  13        0.09       -4.42      4.42 o
  -6   3  13        0.34        1.32      2.12 o
  -5   3  13       12.67        8.57      3.90 o
  -4   3  13        0.55       -1.67      1.70 o
  -3   3  13      164.22      145.95      4.13 o
  -2   3  13        0.69        1.00      1.41 o
  -1   3  13        0.30       -0.78      1.43 o
   0   3  13       35.68       37.67      2.47 o
   1   3  13        0.06       -1.29      1.29 o
   2   3  13       27.59       23.15      1.90 o
   3   3  13        0.00       -1.15      1.69 o
   4   3  13       31.54       36.61      2.56 o
   5   3  13        4.00        2.26      2.17 o
   6   3  13        0.07       -2.22      2.22 o
   7   3  13       11.54        9.46      2.93 o
  -7   4  13        3.02        2.59      5.19 o
  -6   4  13        1.85       -0.51      2.22 o
  -5   4  13       21.27       21.08      3.83 o
  -4   4  13       49.85       52.65      3.07 o
  -3   4  13        0.88        0.93      1.77 o
  -2   4  13        4.74        8.78      1.42 o
  -1   4  13      268.93      222.39      4.86 o
   0   4  13        0.33        0.97      1.59 o
   1   4  13       29.11       28.94      2.07 o
   2   4  13        1.34       -1.59      1.59 o
   3   4  13        0.05       -1.69      1.69 o
   4   4  13        0.74       -1.87      1.87 o
   5   4  13        1.81       -1.24      2.13 o
   6   4  13       11.14        7.30      2.63 o
  -7   5  13       59.55       76.74     10.11 o
  -6   5  13        0.15       -0.66      3.24 o
  -5   5  13        3.20        2.37      2.42 o
  -4   5  13        1.27        0.00      2.18 o
  -3   5  13      340.40      326.46      7.59 o
  -2   5  13       46.47       48.95      2.74 o
  -1   5  13        5.80        2.41      1.57 o
   0   5  13       10.56        4.62      1.71 o
   1   5  13       17.82        7.79      1.76 o
   2   5  13       10.51       16.94      2.05 o
   3   5  13       11.59       10.02      2.03 o
   4   5  13       18.90       16.26      2.32 o
   5   5  13        0.07       -2.10      2.10 o
   6   5  13       27.99       30.79      3.06 o
  -7   6  13        0.98        2.73      4.03 o
  -6   6  13       60.30       63.96      4.32 o
  -5   6  13      164.38      181.79      6.05 o
  -4   6  13        0.45       -1.21      2.27 o
  -3   6  13      139.97      132.91      4.56 o
  -2   6  13        6.42        3.72      1.86 o
  -1   6  13       24.08       22.97      1.92 o
   0   6  13        3.36        0.20      1.64 o
   1   6  13       14.28        7.70      1.93 o
   2   6  13        7.82        5.81      1.96 o
   3   6  13        0.14       -1.89      1.89 o
   4   6  13       11.01        7.74      2.21 o
   5   6  13       30.91       32.08      2.79 o
   6   6  13       16.08       24.71      3.02 o
  -6   7  13       66.67       72.12      6.34 o
  -5   7  13       87.86       70.23      4.01 o
  -4   7  13        7.31        8.64      2.70 o
  -3   7  13        3.64        3.47      2.04 o
  -2   7  13        1.16        0.16      1.82 o
  -1   7  13        1.67       -0.69      1.60 o
   0   7  13       11.71       10.24      1.95 o
   1   7  13       14.27       13.97      2.13 o
   2   7  13        1.83        2.89      1.97 o
   3   7  13        0.63       -1.61      1.97 o
   4   7  13        2.33        1.81      2.27 o
   5   7  13       40.17       36.41      3.18 o
  -6   8  13        1.79       -0.28      3.29 o
  -5   8  13       33.26       39.46      3.62 o
  -4   8  13       15.99       22.09      3.05 o
  -3   8  13       28.77       40.15      3.11 o
  -2   8  13       48.21       56.53      2.94 o
  -1   8  13        1.61       -0.72      1.77 o
   0   8  13        1.02        1.69      1.90 o
   1   8  13       61.06       54.36      2.87 o
   2   8  13       23.26       21.38      2.58 o
   3   8  13       51.51       46.21      3.04 o
   4   8  13       25.99       25.19      2.75 o
   5   8  13        4.50        7.35      2.76 o
  -5   9  13        0.21       -2.72      2.72 o
  -4   9  13       20.85       21.48      3.40 o
  -3   9  13        8.57       12.78      2.76 o
  -2   9  13       54.19       61.27      4.05 o
  -1   9  13        8.93       12.33      2.16 o
   0   9  13        7.83        6.59      2.21 o
   1   9  13        1.35        0.10      2.05 o
   2   9  13        4.41        1.58      2.30 o
   3   9  13       54.69       52.67      3.37 o
   4   9  13       32.84       41.61      3.70 o
  -4  10  13        2.47        0.35      3.02 o
  -3  10  13       23.63       23.12      3.17 o
  -2  10  13       27.30       36.43      3.57 o
  -1  10  13        0.02        1.83      2.12 o
   0  10  13        5.65        8.28      2.37 o
   1  10  13       19.36       18.17      2.56 o
   2  10  13       32.49       35.54      3.10 o
   3  10  13       17.91       22.86      3.09 o
  -3  11  13       20.80       16.81      3.19 o
  -2  11  13       44.27       51.43      5.57 o
  -1  11  13        0.76        0.21      2.22 o
   0  11  13       22.20       23.80      2.83 o
   1  11  13       39.08       40.26      3.13 o
   2  11  13        0.22       -2.65      2.65 o
  -1  12  13        0.19       -2.41      2.41 o
   0  12  13       65.49       72.23      4.32 o
  -7   0  14       63.90       65.98      7.75 o
  -6   0  14       10.31        2.44      4.14 o
  -5   0  14       24.71       22.34      5.24 o
  -4   0  14        2.46        4.69      2.82 o
  -3   0  14        0.40        1.02      2.57 o
  -2   0  14      112.39      114.56      5.02 o
  -1   0  14        0.00        2.74      2.28 o
   0   0  14      143.83      139.72      5.36 o
   1   0  14        0.63       -0.78      2.07 o
   2   0  14       38.13       32.10      2.82 o
   3   0  14       12.35        8.83      2.79 o
   4   0  14       41.35       42.87      3.81 o
   5   0  14       13.94       23.79      3.66 o
   6   0  14      253.31      297.87      9.86 o
  -7   1  14       20.11       15.60      3.34 o
  -6   1  14       19.84       22.54      4.02 o
  -5   1  14       18.63       22.95      2.78 o
  -4   1  14       59.10       52.09      3.03 o
  -3   1  14       35.74       26.51      2.03 o
  -2   1  14       18.76       24.16      1.96 o
  -1   1  14        3.84        1.55      1.71 o
   0   1  14        3.57        0.91      1.51 o
   1   1  14        4.54        1.11      1.53 o
   2   1  14       52.13       54.12      2.39 o
   3   1  14       65.16       59.44      3.40 o
   4   1  14      134.00      141.49      6.08 o
   5   1  14       28.73       27.70      2.66 o
   6   1  14       76.71       74.13      4.03 o
  -7   2  14       47.51       44.70      7.91 o
  -6   2  14        2.83        2.52      3.19 o
  -5   2  14       64.35       56.44      6.60 o
  -4   2  14        5.23        2.90      1.79 o
  -3   2  14        0.83       -1.65      1.65 o
  -2   2  14       34.93       42.09      2.26 o
  -1   2  14        7.94        4.40      1.80 o
   0   2  14        1.96       -0.96      1.64 o
   1   2  14       27.45       26.90      1.96 o
   2   2  14        0.36        0.34      1.66 o
   3   2  14        0.42        0.54      1.83 o
   4   2  14       54.51       49.43      2.80 o
   5   2  14        3.48        0.08      2.23 o
   6   2  14        1.42        0.60      2.47 o
  -7   3  14       12.01        8.60      5.21 o
  -6   3  14        7.52        8.62      3.09 o
  -5   3  14        3.10       -4.10      4.30 o
  -4   3  14       12.52       11.14      2.65 o
  -3   3  14       27.88       30.21      2.44 o
  -2   3  14       13.24        6.12      1.54 o
  -1   3  14        5.27        5.62      1.86 o
   0   3  14        2.63        0.77      1.69 o
   1   3  14       84.51       81.93      3.69 o
   2   3  14      240.41      257.23      5.48 o
   3   3  14        2.94        2.23      1.91 o
   4   3  14       31.01       32.50      2.64 o
   5   3  14        0.87       -2.12      2.12 o
   6   3  14        9.55        3.69      2.66 o
  -7   4  14       13.30        3.68      7.61 o
  -6   4  14        9.46        4.46      2.98 o
  -5   4  14       57.46       54.05      4.02 o
  -4   4  14       27.63       29.95      2.69 o
  -3   4  14        2.73        1.43      1.85 o
  -2   4  14        0.01       -1.43      1.86 o
  -1   4  14       13.73       12.74      1.98 o
   0   4  14       23.48       18.60      2.10 o
   1   4  14        0.00        0.52      1.93 o
   2   4  14        1.80       -1.35      1.75 o
   3   4  14        0.00       -1.89      1.89 o
   4   4  14       48.60       52.44      2.92 o
   5   4  14        0.16       -2.15      2.15 o
   6   4  14        9.44        6.89      2.76 o
  -6   5  14       19.74       19.00      3.17 o
  -5   5  14       68.73       68.23      4.57 o
  -4   5  14        9.29        3.15      2.37 o
  -3   5  14        2.65        0.20      1.92 o
  -2   5  14        0.58       -0.81      1.97 o
  -1   5  14       75.10       72.39      2.89 o
   0   5  14      118.91      126.94      4.16 o
   1   5  14        0.17       -1.79      1.79 o
   2   5  14        1.64       -1.52      1.79 o
   3   5  14        1.80       -1.95      1.95 o
   4   5  14        9.48        8.43      2.37 o
   5   5  14        0.02       -2.31      2.31 o
  -6   6  14        1.95       -1.35      2.77 o
  -5   6  14        0.08       -2.33      2.33 o
  -4   6  14        7.65        5.55      2.71 o
  -3   6  14       33.58       35.19      2.92 o
  -2   6  14       42.74       41.74      2.99 o
  -1   6  14       22.88       23.59      2.19 o
   0   6  14        0.13       -1.69      1.85 o
   1   6  14        0.68       -1.85      1.85 o
   2   6  14       38.13       43.32      3.11 o
   3   6  14        0.94       -0.87      2.04 o
   4   6  14        7.51        2.94      2.34 o
   5   6  14        3.87        1.04      2.58 o
  -6   7  14       59.60       60.15      8.09 o
  -5   7  14        3.94        2.59      2.69 o
  -4   7  14       45.54       48.29      3.92 o
  -3   7  14      103.32      109.58      4.76 o
  -2   7  14       25.22       28.63      3.13 o
  -1   7  14       35.63       38.68      2.46 o
   0   7  14        8.45       11.58      2.16 o
   1   7  14        7.95        6.98      2.20 o
   2   7  14       10.27        8.26      2.39 o
   3   7  14        1.27       -2.18      2.18 o
   4   7  14       52.97       64.10      3.42 o
   5   7  14       22.19       41.72      3.58 o
  -5   8  14        7.83        5.39      3.10 o
  -4   8  14       60.81       72.58      4.71 o
  -3   8  14       18.16       21.08      3.11 o
  -2   8  14        6.47        7.66      2.71 o
  -1   8  14        0.22       -1.90      1.90 o
   0   8  14       14.45       14.07      2.68 o
   1   8  14        5.27        2.35      2.33 o
   2   8  14        4.27        0.29      2.31 o
   3   8  14        9.35        9.42      2.80 o
   4   8  14      219.91      287.83      7.92 o
  -4   9  14        2.87        2.57      3.28 o
  -3   9  14        0.50       -2.45      2.45 o
  -2   9  14       32.04       37.33      3.52 o
  -1   9  14       78.82       93.78      3.98 o
   0   9  14        6.20        3.93      2.25 o
   1   9  14       13.44       10.88      2.63 o
   2   9  14       83.45      107.65      4.60 o
   3   9  14       34.81       52.31      3.65 o
  -3  10  14        4.29        1.08      3.27 o
  -2  10  14        0.11       -2.74      2.74 o
  -1  10  14        4.57        3.42      2.23 o
   0  10  14        0.27        2.60      2.33 o
   1  10  14       65.73       78.32      3.99 o
   2  10  14      176.24      237.77      7.51 o
  -1  11  14        0.24       -3.20      3.20 o
   0  11  14       87.60      118.47      5.22 o
  -6   1  15        0.47       -3.11      3.11 o
  -5   1  15        5.24        4.16      5.03 o
  -4   1  15        2.19       -0.90      1.97 o
  -3   1  15       28.25       30.45      2.85 o
  -2   1  15        0.78       -1.36      1.56 o
  -1   1  15       31.62       35.50      2.57 o
   0   1  15       26.63       23.91      2.49 o
   1   1  15       36.35       39.88      3.17 o
   2   1  15       61.20       64.16      2.97 o
   3   1  15       19.19       21.52      2.45 o
   4   1  15       57.14       54.94      3.11 o
   5   1  15       49.09       49.27      3.14 o
  -6   2  15        0.06       -2.16      3.18 o
  -5   2  15        1.27       -1.83      2.55 o
  -4   2  15        4.21       -0.20      3.22 o
  -3   2  15        0.87       -1.97      1.98 o
  -2   2  15       31.13       29.18      2.17 o
  -1   2  15        0.03       -0.53      1.84 o
   0   2  15        0.00       -1.96      1.96 o
   1   2  15        8.12        5.33      2.25 o
   2   2  15        5.72        6.95      2.03 o
   3   2  15        1.13        2.31      2.05 o
   4   2  15       77.15       79.50      4.26 o
   5   2  15        0.35       -2.38      2.38 o
  -6   3  15       20.33       25.39      6.99 o
  -5   3  15        0.82       -2.51      2.51 o
  -4   3  15        1.20       -2.10      2.81 o
  -3   3  15        8.62        5.94      2.05 o
  -2   3  15       20.49       18.32      2.38 o
  -1   3  15       57.30       54.32      2.94 o
   0   3  15        0.61       -2.01      2.01 o
   1   3  15       10.00       19.89      2.55 o
   2   3  15      264.64      294.62      6.55 o
   3   3  15       39.59       44.04      2.77 o
   4   3  15        4.77        0.19      2.28 o
   5   3  15       10.67        9.75      2.74 o
  -6   4  15        9.26        1.86      3.35 o
  -5   4  15        6.70        0.00      4.17 o
  -4   4  15       25.39       15.11      3.06 o
  -3   4  15        1.28       -0.74      2.02 o
  -2   4  15        1.50       -1.94      1.99 o
  -1   4  15        0.86       -1.66      1.91 o
   0   4  15       43.99       44.09      3.02 o
   1   4  15        8.75       12.03      2.26 o
   2   4  15       29.73       30.06      2.85 o
   3   4  15        0.15       -2.03      2.03 o
   4   4  15       18.26       21.04      2.69 o
   5   4  15        0.45       -2.40      2.40 o
  -6   5  15        3.79        1.55      3.80 o
  -5   5  15       71.32       68.10      4.88 o
  -4   5  15       21.65       28.69      3.14 o
  -3   5  15        0.00       -2.11      2.11 o
  -2   5  15        0.29       -2.12      2.29 o
  -1   5  15       12.20        9.66      2.22 o
   0   5  15      193.19      213.59      5.31 o
   1   5  15       45.63       41.98      2.87 o
   2   5  15        0.06       -2.39      2.39 o
   3   5  15       42.82       57.05      3.38 o
   4   5  15        1.46       -2.28      2.28 o
   5   5  15        5.54       -2.59      2.59 o
  -5   6  15       27.10       31.01      4.29 o
  -4   6  15        0.02        0.84      2.75 o
  -3   6  15       10.20        8.29      2.48 o
  -2   6  15       84.50       99.27      4.68 o
  -1   6  15       10.79       11.46      2.29 o
   0   6  15       11.33        9.12      2.21 o
   1   6  15       13.94       15.48      2.55 o
   2   6  15        3.21       -0.42      2.32 o
   3   6  15       18.56       13.02      2.75 o
   4   6  15        3.64        1.14      2.53 o
  -5   7  15        5.02        4.85      3.70 o
  -4   7  15        4.05        3.39      2.99 o
  -3   7  15        9.95       17.20      3.42 o
  -2   7  15       35.57       23.62      3.18 o
  -1   7  15        8.00        4.24      2.30 o
   0   7  15        0.50       -2.03      2.08 o
   1   7  15        6.71        7.07      2.45 o
   2   7  15        1.62       -2.39      2.39 o
   3   7  15        0.02       -2.54      2.54 o
   4   7  15       24.51       30.54      3.61 o
  -4   8  15       22.67       11.79      3.48 o
  -3   8  15        3.50        5.62      3.41 o
  -2   8  15        2.71        4.18      2.88 o
  -1   8  15        0.11       -0.74      2.50 o
   0   8  15        1.52       -0.65      2.26 o
   1   8  15       30.22       31.54      3.02 o
   2   8  15        6.39        7.30      2.79 o
   3   8  15        0.00        7.60      2.96 o
  -3   9  15       26.81       34.11      4.32 o
  -2   9  15        0.88       -2.68      2.68 o
  -1   9  15       15.26       21.30      3.43 o
   0   9  15       52.86       58.59      3.43 o
   1   9  15        6.69        9.89      2.77 o
   2   9  15      106.00      149.21      6.57 o
  -6   0  16        0.86       -2.80      4.91 o
  -5   0  16        0.01       -1.20      5.11 o
  -4   0  16        0.17       -3.10      3.10 o
  -3   0  16      105.80      115.59      9.48 o
  -2   0  16       31.94       43.21      3.61 o
  -1   0  16       44.49       68.04      5.85 o
   0   0  16       24.51       22.12      3.78 o
   1   0  16        8.29        5.41      3.49 o
   2   0  16       35.77       40.85      3.90 o
   3   0  16       41.63       45.98      4.37 o
   4   0  16       25.30       24.18      4.18 o
  -6   1  16        0.17       -3.45      3.45 o
  -5   1  16        7.87       -0.89      5.89 o
  -4   1  16        0.00       -2.73      2.73 o
  -3   1  16       14.62       17.17      2.98 o
  -2   1  16       32.23       30.28      2.68 o
  -1   1  16       48.99       57.97      4.50 o
   0   1  16       72.32       75.04      3.64 o
   1   1  16        0.00       -2.27      2.27 o
   2   1  16        1.27       -1.11      2.23 o
   3   1  16        3.88        0.37      2.25 o
   4   1  16        0.12        1.70      2.48 o
  -5   2  16       55.63       59.09      5.88 o
  -4   2  16        7.51        3.90      3.18 o
  -3   2  16        0.65       -2.29      2.29 o
  -2   2  16        2.39        2.56      2.15 o
  -1   2  16       47.57       55.87      4.04 o
   0   2  16       13.86       23.39      2.73 o
   1   2  16      131.00      151.33      5.24 o
   2   2  16        0.26        0.10      2.26 o
   3   2  16       77.69       96.67      4.33 o
   4   2  16       42.08       46.21      3.30 o
  -5   3  16        9.39        5.88      3.38 o
  -4   3  16        9.03        4.76      3.33 o
  -3   3  16        0.03       -2.01      2.01 o
  -2   3  16       23.77       21.10      2.81 o
  -1   3  16       20.02       16.67      2.43 o
   0   3  16        0.46       -0.90      2.17 o
   1   3  16       12.60       19.20      2.88 o
   2   3  16        0.80        5.94      2.41 o
   3   3  16       17.28       18.63      2.77 o
   4   3  16        0.34       -2.49      2.49 o
  -5   4  16        0.34       -2.05      3.11 o
  -4   4  16       31.94       42.30      4.59 o
  -3   4  16       72.42       76.05      3.81 o
  -2   4  16        2.59        0.85      2.43 o
  -1   4  16       17.05       20.37      2.48 o
   0   4  16        2.65        3.99      2.36 o
   1   4  16      127.56      159.97      6.39 o
   2   4  16       19.11       31.57      3.21 o
   3   4  16      104.34      117.96      6.35 o
   4   4  16        1.41       -2.42      2.42 o
  -5   5  16        1.16        0.61      3.33 o
  -4   5  16        0.27       -0.45      3.47 o
  -3   5  16       59.51       65.95      4.33 o
  -2   5  16        0.00       -2.44      2.44 o
  -1   5  16        0.63        0.48      2.14 o
   0   5  16       33.40       39.63      3.33 o
   1   5  16       85.56       90.67      3.89 o
   2   5  16        2.27        0.65      2.65 o
   3   5  16       24.85       29.93      3.36 o
  -4   6  16       13.38       13.04      3.19 o
  -3   6  16        3.85        5.17      3.14 o
  -2   6  16        2.26        1.51      2.70 o
  -1   6  16      138.71      161.93      6.33 o
   0   6  16        9.64       11.35      2.70 o
   1   6  16        3.16        2.43      2.40 o
   2   6  16        3.75        3.36      2.57 o
   3   6  16        8.49        2.84      3.03 o
  -3   7  16        3.12       -2.33      3.16 o
  -2   7  16       72.19       79.26      4.55 o
  -1   7  16      164.18      190.65      9.39 o
   0   7  16       10.36        8.88      2.82 o
   1   7  16       14.73       12.56      2.71 o
   2   7  16        5.50       -1.53      2.65 o
  -2   8  16       75.35       73.70      5.08 o
  -1   8  16        7.96        9.61      3.34 o
   0   8  16       17.20       21.26      3.10 o
   1   8  16        3.03        3.48      2.64 o
  -5   1  17        4.53        2.44      4.29 o
  -4   1  17        3.11       -3.03      3.03 o
  -3   1  17       43.22       45.42      3.90 o
  -2   1  17        0.95       -1.90      2.26 o
  -1   1  17      115.24      150.48      5.15 o
   0   1  17        6.37       12.02      2.59 o
   1   1  17       12.30       10.88      2.74 o
   2   1  17        4.68       -0.35      2.76 o
   3   1  17        2.61       -2.55      2.58 o
  -4   2  17        1.57       -0.20      3.25 o
  -3   2  17       38.88       40.09      3.79 o
  -2   2  17        1.49       -2.36      2.36 o
  -1   2  17        0.88       -1.78      2.11 o
   0   2  17       77.78       77.44      3.85 o
   1   2  17       48.04       57.11      3.72 o
   2   2  17        4.31        6.92      2.89 o
   3   2  17        0.86       -0.62      2.71 o
  -4   3  17        6.78        1.77      3.52 o
  -3   3  17       31.83       32.18      3.71 o
  -2   3  17        0.19       -2.36      2.36 o
  -1   3  17        7.36        5.65      2.33 o
   0   3  17        1.58        3.80      2.46 o
   1   3  17       27.81       39.64      3.64 o
   2   3  17        1.28        4.88      2.87 o
   3   3  17      121.58      127.01      9.71 o
  -4   4  17        7.63       15.85      4.14 o
  -3   4  17       12.67       16.48      3.22 o
  -2   4  17       42.57       39.90      3.49 o
  -1   4  17        1.72       -1.86      3.00 o
   0   4  17        1.31       -2.36      2.36 o
   1   4  17       36.47       49.13      3.73 o
   2   4  17       16.61       15.31      3.23 o
   3   4  17        5.13        1.96      3.22 o
  -3   5  17       80.16       99.06      7.32 o
  -2   5  17        2.45        8.08      2.85 o
  -1   5  17       55.54       62.37      4.32 o
   0   5  17        0.92       -2.41      2.49 o
   1   5  17       47.95       42.15      3.64 o
   2   5  17        1.26       -2.82      2.82 o
  -2   6  17       66.61       99.32      5.05 o
  -1   6  17       78.80       99.64      6.20 o
   0   6  17        4.31        4.84      2.72 o
   1   6  17        1.82       -2.67      2.67 o
  -3   0  18        9.50        2.34      4.42 o
  -2   0  18       87.11       95.38      8.09 o
  -1   0  18       82.23      111.39      8.25 o
   0   0  18      178.20      230.01      9.61 o
   1   0  18        1.96        9.06      4.07 o
   2   0  18       18.59       28.02      6.08 o
  -3   1  18       32.16       33.98      3.94 o
  -2   1  18        9.29        9.30      3.55 o
  -1   1  18        0.44        1.41      2.32 o
   0   1  18        6.97        7.68      2.70 o
   1   1  18       24.54       30.19      3.36 o
   2   1  18      117.60      133.17      6.62 o
  -3   2  18       46.65       43.97      5.21 o
  -2   2  18       45.65       46.87      6.41 o
  -1   2  18        7.17       11.36      2.56 o
   0   2  18        5.16        3.73      2.61 o
   1   2  18        0.82       -2.61      2.61 o
  -2   3  18       11.44        6.99      2.94 o
  -1   3  18        4.65        1.82      2.93 o
   0   3  18       31.77       33.31      3.35 o
   1   3  18       15.80       18.07      3.44 o
  -1   4  18        0.13       -2.88      2.88 o
   0   4  18        0.06       -2.73      2.73 o
 
